# Supplementary material for: Mitochondria protect against an intracellular pathogen by restricting access to folate
Source: Science. Author manuscript; Available in PMC 2025 Sep 30. (PMC12483063; doi:10.1126/science.adr6326)
Supplement: SupplementaryTableS1 [file NIHMS2109554-supplement-SupplementaryTableS1.xlsx]

## Sheet: Sheet1
Protein IDs	Gene name	logFC WC_tx / WC_ui	log of pvalue
	HFM1	8.122	10.2135
	COG5	7.642	8.47442
	ANKRD12	6.636	13.116
	ACTBL2	6.203	12.0097
	FBLN2	5.652	12.635
	PPFIA2	5.585	12.5852
	ARID5B	5.557	11.5606
	EMILIN1	5.468	11.465
	MYO16	5.278	12.3272
	TTN	5.207	11.2715
	BRWD1	5.082	13.4714
	FN1	4.985	13.0233
	COL6A2	4.942	10.6069
	ATF4	4.932	11.6262
	TUBA3D	4.803	13.1467
	ADAMTSL4	4.781	12.7191
	GK2	4.674	12.0097
	MXRA5	4.584	10.4528
	EGR1	4.561	10.7076
	APOC3	4.508	12.3659
	OTUD5	4.448	12.635
	CCDC88C	4.417	11.2476
	DYNC2H1	4.415	11.4116
	GUCY2D	4.162	12.3659
	FBN1	4.146	13.1467
	EMILIN2	4.1	10.8698
	GPX5	4.044	7.77232
	ARMC5	4.002	11.0761
	C8orf82	3.989	11.5268
	CEP128	3.949	13.1467
	BCR	3.886	11.2716
	TACC2	3.805	10.6408
	THSD4	3.786	11.5689
	MPRIP	3.628	12.5062
	CELSR2	3.485	5.26357
	COL6A3	3.468	12.0806
	MYH10	3.423	12.2262
	FOXP4	3.385	9.37047
	LTBP4	3.331	11.9119
	PLAC9	3.331	9.50297
	PTGS2	3.33	12.7191
	NCKAP5L	3.281	11.1983
	TGM2	3.249	12.7393
	TNC	3.249	11.5018
	ANPEP	3.222	12.065
	VAV2	3.176	11.8412
	LTBP2	3.158	7.67401
	UBE3D	3.156	10.2306
	MAP3K11	3.138	8.46783
	WDR41	3.005	8.79318
	FBN2	2.984	12.5852
	SH3PXD2A	2.969	8.89114
	SAMD11	2.897	6.4398
	DUSP9	2.893	7.08543
	COL4A4	2.883	10.7873
	CENPT	2.868	10.5403
	ULBP1	2.864	10.8993
	RPS6KA4	2.852	11.7666
	KCNH7	2.841	6.35353
	VPS18	2.78	9.47165
	TERF2IP	2.747	10.3514
	SLF2	2.741	10.2113
	BDP1	2.718	9.0236
	MYC	2.627	9.76109
	NEURL4	2.622	10.7873
	KMT5C	2.606	9.41592
	TCHP	2.556	6.92622
	CYFIP2	2.536	10.5325
	HSPG2	2.508	10.6408
	GPRC5A	2.47	10.5854
	DHRS2	2.452	9.98526
	JUNB	2.423	10.7608
	CEP350	2.399	10.4639
	CXXC1	2.369	9.97259
	UNK	2.368	10.1267
	METTL9	2.357	9.62088
	ATP5IF1	2.357	3.17344
	BHLHE40	2.342	7.9746
	DNAJB2	2.325	10.8517
	TFPI2	2.317	8.56021
	SSR2	2.306	5.11892
	BAD	2.304	10.3139
	CPM	2.3	8.24743
	UBN2	2.234	10.5403
	KIF13A	2.189	10.5969
	CRLF1	2.16	9.99861
	MED8	2.151	10.7076
	PITPNM1	2.146	9.89557
	INTS9	2.14	10.0599
	HASPIN	2.093	9.39514
	SGMS1	2.079	9.90614
	MAFF	2.063	8.96079
	SLC16A6	2.048	10.4639
	PEX6	2.045	9.56299
	UBA5	2.039	8.25361
	DHRS13	2.035	8.55131
	NCBP2-AS2	2.02	9.9291
	RAB3D	2.014	6.39023
	ALDH1A2	2.011	9.21422
	LTBP1	2.002	7.9858
	SERPINE2	1.988	8.8182
	ITGA2	1.987	10.3514
	KATNA1	1.978	10.1273
	ARG2	1.968	6.51672
	ELMOD2	1.945	7.84846
	NDRG1	1.937	8.16912
	NT5E	1.924	9.89557
	MFAP2	1.923	8.588
	BRAT1	1.911	9.80269
	SDC4	1.883	8.8182
	CTSK	1.873	7.26215
	SEC61G	1.857	4.80735
	SF1	1.839	6.2301
	TPBG	1.829	7.64147
	CD59	1.828	6.44895
	HBA2	1.823	8.18577
	TNFRSF10D	1.807	10.4639
	CTNNBIP1	1.788	9.78115
	STX11	1.787	8.8047
	TUBA1C	1.765	9.89528
	TUBB8	1.763	10.1757
	KATNB1	1.756	9.97684
	MMP24OS	1.753	7.43437
	CYR61	1.751	7.55689
	GJA1	1.75	8.62608
	FOSL1	1.745	8.25361
	ZNF169	1.714	5.91533
	CEBPD	1.71	6.00357
	FAM57A	1.708	6.2601
	GDF15	1.692	7.19391
	ROBO2	1.662	6.16349
	CXCR4	1.656	8.29528
	BTN2A1	1.654	7.36596
	GAK	1.65	10.055
	CLMP	1.64	7.71145
	DHX34	1.639	8.92923
	HMGCR	1.637	7.94691
	HSPA6	1.622	8.96079
	MED13	1.618	5.87808
	COL1A2	1.61	8.47294
	NKX2-5	1.606	8.74076
	PGS1	1.577	9.02136
	SRF	1.577	7.24777
	PRDM10	1.572	8.83572
	AXIN1	1.572	8.52581
	IFNGR1	1.568	8.47164
	NPAT	1.56	9.77276
	COL6A1	1.56	8.92619
	TRMU	1.56	7.6978
	FOS	1.557	5.79655
	TMX4	1.553	6.61918
	HIST1H2BA	1.551	7.3401
	TMEM192	1.549	4.56342
	PBX2	1.547	8.625
	APOB	1.545	7.71276
	LTBP3	1.53	7.4732
	TAB2	1.513	6.7592
	ERMP1	1.51	6.04724
	B4GALT1	1.508	2.60783
	IL6ST	1.506	8.35274
	CEP192	1.505	8.12837
	BET1L	1.489	7.35313
	KLF5	1.475	6.97673
	TRAPPC12	1.473	7.27747
	GJC1	1.464	9.09463
	CDCA5	1.463	8.83572
	SLC20A1	1.463	6.2544
	MCL1	1.462	7.58451
	PNPLA6	1.455	8.24743
	CBX2	1.454	9.26051
	RAVER1	1.453	8.07488
	JUN	1.451	9.31574
	SOGA1	1.449	8.98707
	CC2D1A	1.446	8.29769
	MIS18A	1.444	9.89253
	CGAS	1.44	8.38072
	SLC19A1	1.436	8.625
	PCSK1	1.429	8.72746
	ZNF770	1.429	7.34488
	PPIF	1.427	6.07268
	CNOT2	1.426	6.35353
	ABCC4	1.421	8.66111
	DAGLB	1.419	8.40272
	FGG	1.417	7.05746
	KANSL1	1.413	8.86875
	THBS1	1.41	8.22173
	ENDOD1	1.401	6.9883
	HIST3H2BB	1.401	4.43394
	NFATC3	1.393	5.24577
	PTPMT1	1.39	7.09452
	GPANK1	1.387	7.87736
	ADCK1	1.387	5.79662
	GAL	1.384	6.24912
	HIST1H2BJ	1.384	5.00262
	NDUFS5	1.36	5.27484
	PIEZO1	1.358	7.38441
	NDUFA1	1.358	4.95647
	CAV1	1.357	3.84805
	NDUFS7	1.352	5.9506
	MTHFD2	1.347	6.62492
	COL2A1	1.345	7.09452
	RPS5	1.342	8.47442
	CTGF	1.339	6.95751
	PLAUR	1.332	7.0526
	SPPL2A	1.321	6.11909
	VWA5B2	1.321	3.7528
	PTGR2	1.32	8.21491
	PXMP2	1.312	1.09487
	CMC2	1.305	7.8602
	COX6B1	1.302	7.59556
	CDC6	1.293	8.66111
	KANSL3	1.285	4.49372
	STAU1	1.283	8.33401
	IL13RA1	1.277	6.13208
	ZNF580	1.275	3.41946
	AK4	1.271	8.25361
	GNG11	1.266	6.84741
	LDLR	1.262	8.20306
	ZNF263	1.262	7.71276
	TMPO	1.262	4.85533
	EPHA2	1.256	5.75341
	ZDBF2	1.248	8.3031
	C3orf58	1.237	7.76872
	FAM111B	1.237	7.45375
	ZDHHC20	1.235	7.915
	LMTK2	1.23	8.25361
	ULBP2	1.23	7.25094
	VPS37C	1.23	6.90711
	PGRMC1	1.224	5.19972
	PPHLN1	1.223	6.83223
	C5orf30	1.219	4.43051
	MFGE8	1.218	7.61926
	SNRPF	1.204	6.83499
	TEX264	1.202	4.86326
		1.201	5.37928
	EFEMP1	1.2	6.7398
	SUV39H1	1.199	7.02126
	UBIAD1	1.197	3.62982
	GPT2	1.195	8.02712
	E2F3	1.19	7.97
	MCM10	1.183	6.68548
	ZFP36L1	1.183	5.01121
	ITCH	1.182	8.47262
	PIMREG	1.182	7.32858
	SIX1	1.18	5.9976
	MED19	1.169	4.94201
	CD44	1.167	8.75667
	UBA52	1.165	3.63459
	MRPL53	1.164	5.23486
	GRPEL2	1.163	7.82881
	LAMC3	1.163	6.47791
	TOP1	1.162	8.12837
	HMGA1	1.159	6.79315
	RSAD1	1.153	5.85389
	RRP15	1.151	5.92002
	DENND5A	1.15	6.22288
	POLL	1.148	6.19113
	SCAF11	1.148	5.42763
	PEF1	1.147	6.32469
	TNFRSF21	1.145	6.56752
	COA4	1.144	7.61926
	CD55	1.142	7.94561
	ZFPL1	1.135	5.7267
	CENPP	1.134	8.25361
	GLIPR1	1.133	6.90801
	STX10	1.133	6.84651
	MCPH1	1.132	6.90669
	TACO1	1.132	6.19113
	NDUFAF5	1.132	5.98803
	INCENP	1.131	8.07488
	MARCKSL1	1.13	7.50392
	MEAF6	1.124	6.33747
	ANAPC10	1.116	7.05746
	BTAF1	1.109	7.40698
	TIMM8A	1.105	6.77948
	ZMAT3	1.104	6.22564
	INSL4	1.102	6.66021
	APP	1.1	7.71607
	UHRF2	1.099	7.12007
	CNP	1.093	4.33959
	RAI1	1.092	6.98521
	GLS	1.091	5.68179
	SLC25A19	1.088	7.09452
	ADGRG6	1.088	5.77224
	H3F3A	1.087	5.98318
	UBE3A	1.086	5.76291
	NAGPA	1.082	7.30776
	ZMYND11	1.082	7.01938
	FOSL2	1.081	6.67503
	KIF2C	1.079	8.27338
	RHBDF2	1.079	6.21766
	JAK1	1.076	7.4732
	LRP6	1.072	6.15791
	LSR	1.07	5.56628
	SLC7A1	1.069	4.84461
	N4BP3	1.066	5.80065
	ZNF280C	1.065	7.33758
	RBFA	1.063	7.38208
	ADAMTS1	1.063	7.12632
	CENPC	1.06	6.97673
	TFPI	1.057	5.67586
	NDFIP2	1.053	7.38208
	FUT11	1.048	6.83301
	COL3A1	1.043	7.09452
	PCSK9	1.041	6.00416
	TPX2	1.04	7.18593
	ZNF184	1.04	6.61371
	NDEL1	1.039	7.39961
	HTRA1	1.038	4.93196
	TAPBP	1.036	6.11806
	HIST1H2BK	1.034	6.11806
	GSK3B	1.033	8.29807
	TFAP2A	1.03	6.43764
	ACSL4	1.029	7.61926
	KAT6A	1.029	7.55328
	MICA	1.028	5.79175
	NCEH1	1.025	6.45991
	UQCRB	1.025	5.31533
	TNIP1	1.024	7.04533
	NAV1	1.022	5.79518
	CDC42BPB	1.021	7.18593
	ARHGAP1	1.019	7.03453
	ARMCX2	1.016	7.35717
	COX7C	1.016	7.09452
	CENPV	1.015	6.3777
	RAB11FIP5	1.015	5.55857
	CDKN2A	1.014	5.61353
	EFNB1	1.012	6.77504
	CLK1	1.012	6.73851
	RAD51C	1.012	4.65607
	CENPQ	1.011	4.93229
	PLXND1	1.009	7.24404
	PIK3R4	1.009	6.66198
	ST7	1.007	6.77948
	ITM2C	1.001	6.52008
	ATP6V1G1	0.997	3.678
	FGF2	0.996	6.13934
	FCHO2	0.989	7.04533
	TBC1D10B	0.987	6.13011
	VPS4A	0.987	5.2589
	ELL2	0.986	6.7155
	PDSS2	0.984	7.09452
	ZBTB1	0.984	6.49921
	UXS1	0.983	7.61347
	EMC6	0.983	6.19181
	ASNA1	0.98	5.82346
	SINHCAF	0.979	7.1948
	TMEM120A	0.979	6.31964
	TMEM59	0.978	4.67333
	NBR1	0.974	7.99313
	PHRF1	0.974	7.62707
	FMC1	0.973	4.2936
	HLA-B	0.967	5.41778
	RGS10	0.966	6.66149
	LAMA1	0.965	6.02545
	SGO2	0.964	6.82114
	HK2	0.961	7.91291
	PBXIP1	0.958	7.1938
	CMC1	0.958	5.40135
	NCOA4	0.957	7.61761
	CHCHD7	0.957	5.33775
	DVL2	0.957	4.59616
	SLC25A6	0.956	7.0879
	ADAM15	0.952	6.5991
	UBXN8	0.951	5.90317
	NR2F6	0.951	5.78514
	SLC30A1	0.951	5.16
	HTRA2	0.95	6.56737
	TAX1BP3	0.948	6.7155
	STAMBPL1	0.948	4.79531
	DNER	0.946	5.82664
	SDHAF2	0.941	6.59956
	GNAI2	0.936	5.59859
	SLC38A2	0.936	5.56616
	COMTD1	0.936	4.16459
	BCL2L11	0.935	5.00238
	HIST1H4A	0.93	5.81604
	ICE1	0.929	6.69092
	ZNF469	0.929	6.41519
	LRP8	0.929	6.23837
	DNMBP	0.927	7.67401
	YOD1	0.927	5.61141
	ETF1	0.925	7.63004
	PTBP1	0.924	4.88551
	WARS2	0.922	7.38208
	MRM3	0.922	7.05746
	CD320	0.922	6.83223
	HIST2H3A	0.922	5.5083
	KLF16	0.922	4.73402
	SQOR	0.92	7.04533
	RRS1	0.919	6.91633
	HIST2H2AA3	0.918	5.99544
	HSPD1	0.913	6.02271
	MUC13	0.911	6.60192
	LAMB1	0.91	7.12632
	ANO6	0.909	3.92683
	BCL10	0.908	7.09452
	ROMO1	0.908	4.4749
	MRPL38	0.905	6.05614
	NHP2	0.899	5.94744
	SLC12A2	0.898	7.20458
	MRPL30	0.898	5.26784
	CHP1	0.896	6.69314
	CKAP2	0.893	7.29007
	MBD1	0.891	5.69745
	TMEM127	0.889	6.69196
	NUP153	0.887	6.84372
	KIF22	0.887	6.59523
	FLYWCH1	0.887	5.29946
	EI24	0.887	4.97401
	MRM1	0.885	5.85914
	TUFT1	0.884	5.86515
	GATM	0.884	5.53124
	ZNF581	0.884	5.26548
	ATP9A	0.881	5.64494
	FARP1	0.88	7.08927
	ADAM12	0.88	7.07
	TGFBR1	0.88	5.91004
	GRB10	0.877	5.81241
	ZNF706	0.876	6.1753
	KIAA1468	0.876	5.74975
	RIDA	0.875	6.66198
	WDR43	0.875	5.63232
	KIF20B	0.874	7.649
	MIS18BP1	0.874	6.93993
	JRKL	0.874	4.48623
	LAMTOR1	0.868	6.21378
	NCOA3	0.867	1.68141
	SRSF10	0.866	4.60832
	WWP2	0.865	6.70163
	ATP5ME	0.864	5.00905
	MFAP3	0.863	7.05746
	SLC1A5	0.863	6.99504
	PDP1	0.863	4.41753
	TLL1	0.86	6.52515
	COL5A2	0.86	6.17595
	SPCS2	0.859	6.16128
	WNT10B	0.859	5.82083
	NPDC1	0.858	6.4865
	RAB7A	0.858	6.21576
	MRPS31	0.858	6.01546
	BLM	0.856	6.8418
	AURKB	0.853	6.27882
	KIFC3	0.853	6.10294
	ZNF35	0.853	4.71782
	MACROD1	0.852	6.09398
	APMAP	0.851	6.17855
	ATAD3A	0.851	4.19122
	CDCA8	0.85	7.07
	MRPS17	0.85	6.45019
	COA6	0.849	6.64908
	UTP3	0.849	6.54979
	RNF168	0.849	5.7243
	FBL	0.847	6.86265
	PAXIP1	0.847	6.66101
	MRPL47	0.847	6.36178
	FOXA1	0.847	5.26213
	PANK4	0.847	4.85507
	WASH6P	0.846	4.54484
	PPP1R9A	0.845	5.86296
	ABHD17B	0.843	4.83117
	BRD7	0.842	6.66713
	DDX24	0.841	6.86995
	ESCO1	0.841	5.88456
	TAF8	0.841	5.79647
	ITGA5	0.84	7.05746
	NOL7	0.84	5.31516
	MRPL51	0.839	4.11124
	TMEM201	0.838	5.67476
	BCLAF3	0.838	5.37821
	HNMT	0.838	3.27555
	FNDC3B	0.837	6.10418
	RASAL2	0.837	5.82689
	ZNF646	0.837	5.28556
	UTP6	0.835	6.62492
	HSPE1	0.835	5.93179
	NDUFS4	0.835	5.50396
	BMP2K	0.834	5.93865
	ITGB5	0.833	6.41032
	PDF	0.833	6.28186
	HMGN3	0.833	4.29425
	TOR1AIP1	0.832	6.50898
	ARMC10	0.831	6.46564
	PEX1	0.831	3.05475
	SDR39U1	0.824	6.27138
	HIST1H2AC	0.824	5.39578
	TICRR	0.822	5.6567
	SENP6	0.821	6.50898
	TFAM	0.821	6.43668
	LIFR	0.821	5.53784
	GAS2L3	0.821	5.34997
	CNOT7	0.821	3.06612
	CHD7	0.82	6.97673
	SHMT2	0.82	6.56075
	GPATCH1	0.82	4.89909
	TMEM209	0.819	6.09269
	NOP10	0.819	5.99014
	KHDRBS3	0.818	6.42004
	C6orf203	0.818	3.0895
	SFMBT1	0.817	3.94593
	HNRNPH1	0.817	2.78796
	PHC1	0.815	6.42472
	TIMM8B	0.814	5.78074
	ALCAM	0.812	6.29631
	NRCAM	0.812	4.67107
	TTC7A	0.809	4.80003
	GMEB2	0.808	6.5991
	CENPN	0.807	6.26541
	DDX52	0.806	5.67693
	HIST1H1B	0.805	6.40098
	GPNMB	0.805	4.52738
	ANKRD11	0.804	6.68548
	SELENON	0.804	5.42476
	THAP11	0.801	5.78074
	LRRC8A	0.8	6.42977
	CCDC77	0.8	6.39407
	PLCL2	0.8	3.95025
	WDR55	0.799	5.89525
	CEBPB	0.797	6.1854
	PDK1	0.797	5.1781
	OSBPL1A	0.797	4.54484
	D2HGDH	0.796	6.02097
	MAPKAPK3	0.796	5.66198
	TRIM32	0.795	6.80104
	DNTTIP2	0.795	6.68514
	BUD13	0.794	6.76268
	MRPL11	0.793	5.98803
	ME2	0.793	5.88456
	UQCRH	0.792	4.52633
	WDR74	0.791	5.98675
	DEGS1	0.791	5.64494
	TYRO3	0.791	5.1673
	ZCCHC7	0.791	5.1186
	SLC2A3	0.791	4.78091
	EZH2	0.79	6.25445
		0.789	6.35667
	MBD2	0.789	4.99982
	SON	0.788	5.91728
	SPRED1	0.787	5.67476
	TEX10	0.787	5.01618
	AKAP1	0.784	6.14269
	SEZ6L2	0.784	4.83303
	AGPAT2	0.784	4.28168
	ZEB2	0.783	5.77051
	BRWD3	0.783	4.32323
	HPDL	0.782	6.3811
	CMBL	0.781	6.15024
	SRSF8	0.781	5.4981
	PRKCA	0.781	5.16018
	GRPEL1	0.779	6.64337
	ATP5O	0.779	6.09947
	MPHOSPH10	0.779	5.62587
	KIRREL1	0.779	5.14468
	RUNX3	0.779	5.07805
	GPR107	0.779	4.1489
	TRUB2	0.778	6.53939
	MRPL18	0.778	5.46233
	RIOX1	0.777	6.35212
	PVR	0.777	5.64541
	SEMA4C	0.773	6.28459
	ADGRA3	0.772	6.26743
	SMN1	0.772	3.93641
	REXO4	0.77	6.43442
	KIF20A	0.769	6.69196
	EWSR1	0.769	4.9907
	UTP18	0.768	7.03453
	AKAP13	0.768	6.31855
	ITM2B	0.768	5.41601
	MRPL33	0.768	4.64718
	CCDC90B	0.767	5.63725
	NOTCH1	0.766	6.4398
	NME6	0.766	5.9163
	RBM19	0.766	5.77693
	SLC4A7	0.765	5.4689
	NLRX1	0.764	3.11568
	NDUFB6	0.763	4.83996
	DTL	0.762	5.97914
	KMT2B	0.762	5.65472
	SSBP1	0.761	5.55093
	DOCK9	0.761	2.21174
	FAM136A	0.759	5.93519
	TWNK	0.759	5.75211
	MDH2	0.759	5.05866
	SLC4A7	0.758	6.43764
	TOP2A	0.758	6.279
	GTPBP3	0.758	6.26049
	PHB	0.758	6.1854
	CRAMP1	0.758	6.0125
	RABGEF1	0.758	5.20068
	CENPU	0.757	6.25326
	HTRA3	0.757	4.64943
	FAM210A	0.757	4.64481
	DHCR24	0.756	6.31533
	TMEM109	0.756	5.86515
	APOOL	0.755	6.36178
	TMPO	0.755	6.23016
	MRPS26	0.755	5.80042
	CHCHD3	0.753	6.56048
	ZNF721	0.753	6.10294
	MTERF4	0.753	5.93179
	LEMD2	0.753	5.30954
	KANSL2	0.752	5.24333
	HOXC11	0.751	5.59985
	MRPL2	0.75	5.72559
	AUH	0.75	5.53124
	SNIP1	0.75	5.24693
	FGFR1OP2	0.75	4.00011
	ANTXR1	0.749	6.77199
	INO80D	0.749	6.37202
	BICRA	0.749	6.1371
	DMD	0.748	6.43764
	TRAF4	0.748	5.83514
	TNIP2	0.748	5.46203
	TMED5	0.746	3.07306
	CHDH	0.745	6.16802
	ALDH1B1	0.745	5.89503
	DUSP11	0.744	6.02501
	NOL12	0.742	4.74037
	ALDH1L2	0.741	6.28761
	UGGT2	0.741	5.41883
	CCNY	0.738	6.38203
	SPATA2	0.738	5.8014
	MED26	0.737	5.62587
	ITGAV	0.736	6.7155
	TOMM6	0.736	5.25068
	MRPL35	0.735	5.86515
	KDM2A	0.735	5.82083
	ZC3H18	0.735	5.48307
	ATP5S	0.735	4.65409
	SNAP25	0.735	4.37081
	ATP1A1	0.734	6.86905
	C17orf80	0.734	5.972
	TFB1M	0.734	5.79655
	ITGA6	0.733	5.80561
	XPR1	0.732	6.13208
	RNF149	0.732	6.10279
	ACTR5	0.731	5.31255
	ICAM1	0.73	6.09947
	SNU13	0.73	6.06566
	PLXNA1	0.728	4.98761
	MPZL1	0.726	5.66198
	N6AMT1	0.726	5.28009
	BAG4	0.725	6.27319
	MRPL27	0.725	6.13193
	PPHLN1	0.725	5.33104
	FOXRED1	0.725	4.67602
	RPS27A	0.724	6.15828
	PGAM5	0.724	5.19465
	RLF	0.723	5.77846
	ANKRD40	0.723	5.60559
	NUDT8	0.723	5.41825
	LMNB2	0.722	6.01756
	ATXN7L2	0.721	5.17562
	PDE4DIP	0.721	4.83996
	DDX54	0.72	6.16128
	RECQL5	0.72	6.13208
	NDUFS1	0.72	5.39873
	POLR1E	0.719	6.26925
	REEP3	0.719	5.86227
	TCF20	0.718	6.37752
	EXOG	0.718	5.66194
	TRMT2B	0.718	5.07836
	NDC1	0.718	4.68135
	RSL24D1	0.716	5.77609
	IMPAD1	0.715	6.53565
	APLP2	0.715	5.79635
	STOM	0.714	5.77224
	TGFB2	0.714	5.54771
	ERLIN2	0.713	6.47035
	ELMSAN1	0.713	6.11909
	MRPL55	0.713	5.5252
	HMGN4	0.713	4.72516
	ATP11C	0.712	6.27782
	TTC17	0.712	5.56628
	PET117	0.712	4.02721
	AMIGO2	0.711	5.90509
	SKA3	0.711	3.65921
	NUP107	0.71	5.76194
	E2F7	0.71	5.058
	PTRH2	0.709	5.01874
	HLA-B	0.709	3.8592
	FMNL3	0.708	6.76268
	TAF4	0.708	5.80907
	MRPS14	0.707	6.45491
	UBTF	0.707	5.88106
	PINX1	0.706	6.45157
	IFI16	0.706	6.02545
	PMEPA1	0.706	5.47243
	CRIM1	0.706	4.3114
	SSFA2	0.705	6.23518
	FTSJ3	0.705	6.13208
	NPC1	0.705	5.76303
	CPQ	0.705	2.57059
	PCK2	0.704	6.04259
	MRPS36	0.704	5.31194
	MRPL43	0.704	5.19763
	MRPS18C	0.704	3.56269
	NIPBL	0.703	5.7473
	DNTTIP1	0.703	5.73739
	SRPRB	0.703	5.33471
	CDC26	0.703	4.71489
	NXN	0.703	4.32323
	OS9	0.702	6.52047
	AGO2	0.702	6.12427
	GADD45GIP1	0.702	5.95276
	ZNF48	0.702	5.4371
	ATP5F1E	0.702	4.8478
	KIF18B	0.701	5.25043
	IGF1R	0.7	6.26743
	RPN1	0.7	6.11568
	MRPL57	0.7	5.03628
	FASTKD1	0.7	4.55778
	HNRNPAB	0.699	4.48357
	CST3	0.698	4.08647
	MVB12A	0.696	5.75341
	CHMP1A	0.696	4.15511
	SUPT20H	0.694	5.1687
	COBL	0.693	5.97289
	ASPM	0.693	5.91499
	NOL10	0.693	5.66458
	ABT1	0.693	4.57206
	C19orf25	0.693	4.28038
	BRI3BP	0.693	4.10238
	NSA2	0.692	6.16569
	CC2D2A	0.691	4.68549
	ARSB	0.69	5.82664
	ULBP3	0.69	5.28024
	BEND3	0.69	4.92036
	NOP56	0.689	6.01816
	ACSF2	0.689	5.39037
	ZNF658	0.689	4.88245
	NECTIN3	0.688	4.73051
	COIL	0.687	5.9651
	ADAM10	0.687	5.86986
	NDUFAF3	0.687	5.23021
	TNFRSF10A	0.686	6.19113
	ACAD8	0.686	5.25141
	RNF2	0.686	5.06789
	ODR4	0.686	5.058
	ERVK3-1	0.686	4.71489
	SLC39A14	0.685	6.16569
	TMEM248	0.685	4.95408
	IMP3	0.685	4.8946
	COPZ1	0.685	4.00333
	DLG1	0.684	6.56519
	CHCHD1	0.684	4.90592
	NDUFB7	0.683	5.58325
	PREB	0.683	4.56028
	GNAS	0.682	5.93727
	MED17	0.682	5.20224
	RRP8	0.681	5.64408
	ANXA4	0.68	6.38203
	CDCA3	0.68	6.11909
	NUP35	0.68	5.92063
	MRPL17	0.68	5.70347
	MRPS33	0.68	5.00861
	BAP18	0.679	6.04992
	PTPRK	0.679	5.9719
	BCL7A	0.679	4.13515
	MRPS9	0.678	5.63537
	FIZ1	0.678	4.5603
	KAT8	0.677	5.16788
	NAB2	0.677	4.71742
	DHCR7	0.676	5.80954
	CD97	0.676	5.30501
	HNRNPU	0.676	4.43051
	ESCO2	0.675	6.16349
	IDH2	0.675	4.96863
	LBR	0.675	4.76815
	METTL15	0.673	5.87418
	COX14	0.673	3.34735
	ALDH5A1	0.672	5.82664
	HIVEP1	0.672	4.44101
	WIPF1	0.672	4.11723
	MRPL10	0.672	3.98563
	IRF2BPL	0.671	5.79825
	ALDH4A1	0.671	5.24333
	COL15A1	0.67	4.93875
	ZDHHC5	0.67	4.89806
	PPP1CC	0.67	4.61738
	NFIL3	0.669	5.3223
	LOXL2	0.667	4.94562
	VPS13A	0.666	5.67586
	KIFC1	0.666	5.26948
	COX5A	0.666	4.78061
	ZNF7	0.665	5.50651
	NOP53	0.665	4.95329
	MTHFD2L	0.664	4.45302
	ADAM9	0.663	5.73517
	RBM15	0.663	5.73447
	GLRX2	0.663	5.54636
	PHF20	0.661	5.73411
	HNRNPU	0.66	5.12479
	COLGALT1	0.659	5.18206
	PNPLA8	0.659	4.83922
	ZNF740	0.658	3.72269
	BMP1	0.657	6.01263
	RRP1B	0.657	5.45765
	SON	0.656	5.90878
	MRPL23	0.656	5.00031
	AP4E1	0.656	4.96225
	SS18L1	0.656	3.58902
	EIF2AK3	0.656	3.15072
	TMEM2	0.655	6.11355
	TTF1	0.655	5.86454
	TINF2	0.655	4.00145
	ACIN1	0.654	5.80771
	ITGA3	0.654	5.30635
	CASP4	0.654	3.87625
	BET1	0.654	3.6123
	BANF1	0.653	5.58325
	CSNK1G3	0.652	6.21111
	ETHE1	0.651	5.7243
	RPUSD4	0.651	5.44499
	CCDC71L	0.651	4.50658
	SSR4	0.651	4.04685
	ABCC1	0.65	5.71819
	RPL8	0.65	3.71958
	MRPS23	0.649	4.99432
	RNPS1	0.649	4.82896
	PHC2	0.647	6.16451
	PODXL	0.646	5.64494
	MRPS24	0.646	2.90764
	SURF6	0.645	5.98803
	ZNF121	0.645	4.74645
	CCDC58	0.645	4.65921
	NIFK	0.644	5.3223
	SDAD1	0.643	4.84084
	MRPS18A	0.643	3.74027
	ALDOA	0.641	5.31377
	C1QTNF1	0.641	5.25239
	CHCHD2	0.64	5.14468
	TRIM56	0.639	5.278
	STX16	0.639	5.22756
	HIST1H3A	0.638	5.36043
	AKAP17A	0.638	5.01999
	ENY2	0.638	3.56959
	STRIP1	0.637	6.16357
	HRAS	0.637	6.04259
	CLPP	0.637	5.64436
	HINT3	0.636	5.35411
	ISG20L2	0.635	5.9337
	BCKDHB	0.635	4.36666
	LIN9	0.635	4.15537
	NCOA6	0.635	3.46979
	GPX1	0.634	6.03381
	BCAS2	0.634	4.74136
	TRA2A	0.634	4.03605
	RPF1	0.633	5.76303
	ABHD15	0.633	4.33711
	DDX11	0.632	5.55496
	WDR36	0.632	5.06413
	MGA	0.632	4.80487
	PI4K2A	0.631	5.81342
	NDUFA7	0.631	5.58198
	NDUFAF8	0.631	5.18657
	EP400	0.63	5.99133
	MRPL28	0.63	5.81342
	VPS37A	0.63	5.2125
	NCAPG	0.63	5.00848
	MRPL52	0.63	4.0442
	CENPS	0.629	5.92747
	SMOC1	0.629	5.47101
	ARID1A	0.628	5.41476
	MTF2	0.628	5.05594
	KDM3A	0.628	4.05749
	TTC13	0.627	5.79655
	LCOR	0.627	5.56628
	NOC3L	0.627	5.29707
	TOMM70	0.626	5.82083
	USF2	0.626	5.53847
	SP2	0.626	5.51672
	MRPL14	0.626	4.58547
	PHKA1	0.626	2.4118
	MYO1E	0.625	5.40817
	HMCES	0.625	4.18367
	RBM34	0.624	5.22409
	ABCC5	0.624	4.93402
	PFKFB3	0.624	3.7399
	NXPH4	0.623	3.60602
	TIMM50	0.622	5.41476
	RRP1	0.622	5.37277
	SLX4	0.622	3.8859
	NIPSNAP1	0.621	5.05713
	AIFM2	0.621	4.50617
	PI4KA	0.621	1.84545
	H2AFV	0.62	5.78712
	SEL1L	0.62	5.15675
	ZZZ3	0.618	4.77483
	CRTC1	0.618	2.73679
	COA7	0.617	5.41476
	GPD2	0.617	5.34802
	DIRC2	0.617	3.85363
	YTHDC1	0.616	4.79936
	FOXC1	0.616	4.16818
	HOOK2	0.616	4.03095
	SMARCD3	0.616	3.86173
	PELP1	0.615	5.56628
	NUMA1	0.614	5.31724
	MECP2	0.614	5.23021
	FPGS	0.614	4.79996
	ABHD11	0.614	4.46317
	PPA2	0.614	2.58997
	TIMM13	0.613	5.3756
	SMC5	0.612	5.03675
	NEDD4L	0.612	4.89767
	LCOR	0.612	4.46085
	TIMM22	0.611	4.26285
	CCNB1	0.611	3.95762
	WTAP	0.61	5.15418
	DOCK7	0.609	5.58915
	TPP2	0.609	5.53385
	ATAD3B	0.609	4.94306
	THRAP3	0.607	5.33866
	PTK7	0.607	5.09495
	SNRNP27	0.607	3.77931
	BPTF	0.606	5.60435
	NUMA1	0.606	5.4698
	HP1BP3	0.605	5.73149
	NSUN4	0.605	5.66198
	CENPB	0.605	5.44676
	ECI2	0.604	5.72128
	GNL3	0.604	5.61028
	PDCD11	0.604	5.3756
	SLC2A1	0.602	5.19063
	LYRM4	0.602	4.8403
	BUD31	0.602	3.64081
	HMGXB4	0.601	5.32262
	TRIM39	0.601	4.73536
	SMARCE1	0.601	4.60701
	B9D1	0.601	4.60001
	ENDOG	0.601	4.23672
	CDKN2AIP	0.6	5.49654
	UQCC2	0.6	4.78487
	CORO7-PAM16	0.6	4.42043
	STX4	0.6	4.14955
	ORC1	0.599	5.75211
	NDUFAF7	0.599	4.89856
	CTBP2	0.599	4.59474
	EPC1	0.598	5.31377
	SLIRP	0.598	5.30381
	PHF14	0.598	5.09818
	RBM28	0.597	5.59484
	MTX3	0.597	2.77885
	COX5B	0.596	4.77231
	NOC2L	0.596	4.35444
	CSNK1E	0.595	5.359
	OCIAD1	0.594	5.50181
	RHOG	0.594	5.10425
	INTS6	0.594	3.32602
	DDX28	0.593	5.63654
	YARS2	0.593	5.19855
	YEATS2	0.593	4.98802
	NDUFA8	0.593	4.25282
	RBPMS	0.593	4.11963
	UBE2D3	0.593	2.72525
	NDUFB4	0.592	5.44596
	PYCR1	0.592	5.40128
	CLYBL	0.592	4.72133
	SLC39A10	0.592	4.06046
	LRP1	0.592	3.47882
	UTP14A	0.591	5.44109
	ANAPC16	0.59	4.43109
	TIMM9	0.589	5.50651
	PPM1D	0.588	5.69703
	SRFBP1	0.588	4.41946
	NARS2	0.586	4.89806
	GCAT	0.586	4.42788
	AHCTF1	0.585	5.77693
	TET3	0.585	4.67107
	TADA3	0.585	4.2767
	PDE8A	0.585	4.27091
	DLGAP4	0.584	5.58184
	MCAT	0.584	5.12275
	COQ3	0.583	4.13011
	SCAF1	0.582	4.30191
	SAFB2	0.581	5.26873
	RPF2	0.581	3.83416
	SLC26A2	0.581	3.50311
	BAZ1B	0.58	5.3631
	EPN2	0.58	4.53464
	BRD1	0.58	4.39294
	IGFBP4	0.579	5.36525
	PCDHB3	0.579	5.15706
	STIM2	0.579	4.77687
	NR2C2AP	0.579	2.01778
	EGFR	0.578	5.76117
	TIMM10B	0.578	5.34615
	DNLZ	0.578	4.71392
	THOC7	0.577	5.71392
	RIF1	0.577	5.51732
	PLXNB1	0.577	5.36525
	MRPL58	0.577	5.28613
	ZNF106	0.577	5.20738
	PLOD2	0.577	5.02964
	RNF5	0.577	3.62313
	TMEM126B	0.577	3.39081
	MBD4	0.576	3.63357
	PRDM2	0.576	3.29346
	NOL8	0.575	5.58146
	HADHB	0.574	5.60636
	HERPUD1	0.574	4.79737
	GPAT4	0.574	3.16755
	SPEN	0.573	5.41653
	LEMD3	0.573	4.74754
	TOMM22	0.573	4.24005
	CDCA7	0.573	4.23487
	SLC12A9	0.572	5.41352
	MIEF1	0.572	4.77689
	E2F6	0.572	4.71544
	MLEC	0.571	5.32652
	RNF169	0.571	4.97239
	NIP7	0.571	4.28038
	RSBN1	0.57	5.59391
	PNN	0.57	5.47152
	TAX1BP1	0.569	5.95416
	ITGB1	0.569	5.69745
	RPS19BP1	0.569	5.57163
	LMNB1	0.569	5.34336
	CTSC	0.569	4.68847
	EXO1	0.569	3.57201
	UTP20	0.568	5.398
	RABAC1	0.567	2.25263
	ATP2B1	0.566	5.34095
	CKAP4	0.566	5.31605
	ELF4	0.566	4.62493
	ARL6IP6	0.566	2.76078
	MRPL44	0.565	5.38798
	SLC25A5	0.565	4.53419
	ACAD10	0.565	4.21592
	CEP152	0.565	3.56376
	C19orf47	0.564	5.02527
	NDUFAB1	0.564	3.394
	MMAA	0.563	5.49261
	UTP11	0.563	5.03531
	NGRN	0.563	4.96573
	H1FX	0.563	4.86498
	PHF10	0.563	4.76482
	SP110	0.563	4.44477
	CBR4	0.563	4.30297
	AUP1	0.562	4.73779
	OGFOD3	0.562	3.93288
	MARS2	0.562	3.34626
	UBE4A	0.56	5.43946
	ATRN	0.56	4.5347
	SNX27	0.559	5.63642
	SRSF7	0.559	4.74376
	PALB2	0.558	5.3878
	SNX15	0.558	5.07981
	B4GALNT1	0.558	3.50667
	SIAE	0.557	4.84131
	BRPF1	0.556	5.63826
	PNKP	0.556	5.14423
	VANGL1	0.556	4.38854
	MAFK	0.556	3.08646
	ACAA2	0.555	5.51672
	PPHLN1	0.555	4.64881
	CMIP	0.554	5.05006
	PCGF6	0.554	5.03628
	H2AFY	0.554	5.00764
	SQLE	0.554	4.09391
	TMEM185B	0.554	3.3432
	TMX3	0.553	5.45149
	MRPS21	0.553	5.18886
	DARS2	0.553	4.19775
	MGST2	0.553	3.38408
	DHODH	0.552	5.3676
	PPIG	0.551	5.92418
	SUCLA2	0.551	5.29394
	HSD17B4	0.551	4.90816
	HMX3	0.551	1.86064
	SCAMP2	0.55	5.01257
	CCPG1	0.55	4.83319
	SDCBP	0.55	4.29371
	FAM32A	0.55	1.49105
	SGF29	0.549	4.15041
	NEDD4	0.549	4.1203
	KNL1	0.548	4.25352
	VPS37B	0.548	3.20137
	TSPYL1	0.548	3.12348
	PUM3	0.547	5.08559
	MRPS30	0.547	4.45807
	DHRS4	0.547	4.44496
	SREBF2	0.547	3.86243
	AURKAIP1	0.547	3.43472
	CENPF	0.546	5.60143
	KPNA1	0.546	5.44068
	TRMT61B	0.546	4.49244
	PITHD1	0.546	4.33971
	COX19	0.546	3.97144
	CLASP1	0.545	5.41491
	NEPRO	0.545	5.23486
	RECQL4	0.545	4.1993
	SGCE	0.545	3.75615
	ZBTB21	0.544	4.88796
	KDM5A	0.544	4.16459
	KLHL7	0.544	4.12597
	USP36	0.543	5.03675
	DBF4	0.543	4.49618
	KMT2A	0.542	5.24847
	NCLN	0.542	3.71712
	TFIP11	0.541	5.39244
	MCM3AP	0.541	5.03299
	CALCOCO2	0.541	4.53456
	HMG20A	0.541	4.47755
	CLPB	0.541	4.27088
	PDK3	0.541	2.79753
	MRPS7	0.54	5.06656
	SCO1	0.54	4.45934
	LAMTOR3	0.54	4.45807
	HEBP1	0.54	3.86479
	FAM83H	0.539	5.15141
	TMPO	0.539	3.39876
	ATP2C1	0.538	5.26357
	DDX56	0.538	5.21863
	MECOM	0.538	4.74769
	ANKRD50	0.538	2.50882
	TUSC3	0.537	4.45469
	CFL2	0.537	3.75916
	SNRPG	0.537	3.38747
	IMMT	0.536	4.962
	GLS	0.536	4.10416
	RPGRIP1L	0.536	3.13388
	PITRM1	0.535	4.76351
	DNASE2	0.535	4.25146
	NDUFA2	0.535	3.99894
	MATK	0.535	3.43994
	ZNF800	0.534	4.28038
	GLIPR2	0.533	3.97237
	NOLC1	0.532	5.16324
	SETD1A	0.532	4.49655
	CFL1	0.532	3.04706
	DOT1L	0.531	4.69248
	CCDC47	0.531	4.60204
	PYCR2	0.531	4.56677
	MTG2	0.531	4.2446
	LAMP1	0.531	2.35342
	LIG3	0.53	4.76223
	CCDC86	0.53	4.54473
	TMPPE	0.53	4.15568
	SNRNP48	0.529	5.24115
	UTP23	0.529	5.00031
	AFDN	0.529	4.50708
	MED10	0.529	4.35444
	PHF5A	0.529	4.28387
	ATP5J	0.529	3.99894
	RALB	0.529	1.08263
	GDE1	0.528	2.85194
	UNG	0.527	5.45765
	EBNA1BP2	0.527	4.9139
	NOP2	0.527	4.63203
	DLST	0.526	4.45604
	ARHGAP18	0.526	2.9168
	TYSND1	0.525	4.89856
	DNAJC19	0.525	4.47848
	PRPF6	0.525	4.3876
	ZNF142	0.525	4.27099
	SMTN	0.525	4.16992
	ITGB8	0.525	4.14425
	HEATR1	0.525	4.04974
	PPTC7	0.525	3.89139
	KIF18A	0.525	2.14879
	ECHS1	0.524	5.25239
	ARHGAP11A	0.524	4.91514
	DDX31	0.524	3.88191
	HLA-C	0.524	1.98791
	ACTR6	0.523	4.60721
	PDP2	0.523	3.97865
	CLK2	0.522	5.41308
	RPS11	0.522	4.74136
	MYCBP2	0.522	4.44771
	FAM208B	0.52	5.28298
	CD46	0.52	3.99894
	FLVCR1	0.52	3.96013
	SLTM	0.519	4.93484
	PAXBP1	0.519	4.48899
	GTPBP8	0.518	4.12991
	POLR2F	0.518	3.69751
	FIP1L1	0.517	5.26698
	CD3EAP	0.517	4.90715
	MRPS34	0.517	4.78132
	ADNP2	0.516	4.89199
	NOA1	0.514	4.02672
	CEP63	0.514	3.29993
	MCRS1	0.513	4.93802
	PDE12	0.513	4.4846
	MPV17L2	0.512	4.10288
	COQ7	0.512	3.83661
	SPAG5	0.511	5.0576
	NUP98	0.511	4.98273
	RMDN3	0.511	4.8326
	GFM1	0.51	5.12276
	PDHX	0.51	4.81276
	GPRIN1	0.51	4.80417
	VPS28	0.51	4.46876
	MGAT1	0.51	4.32095
	LRWD1	0.51	4.01572
	TRIAP1	0.51	3.71802
	TRMT112	0.51	2.1522
	ACOT13	0.509	4.47734
	SLC25A36	0.509	4.45807
	RSL1D1	0.509	4.16995
	RPS27	0.508	5.18398
	MED22	0.508	4.962
	RBM14	0.508	4.94017
	ATP1B3	0.507	5.05713
	RAB39A	0.507	4.85025
	PMPCB	0.507	4.79773
	GNL2	0.507	4.66383
	SETD1B	0.507	4.0316
	COQ6	0.507	3.93433
	ACADVL	0.506	5.45149
	DNAJA3	0.506	5.0688
	PHIP	0.506	4.89259
	SUV39H2	0.506	4.45983
	NKTR	0.506	4.41776
	PPP1R35	0.506	4.18346
	MRPS28	0.506	4.15821
	BCKDHA	0.506	3.94371
	WDR46	0.506	2.98409
	GHDC	0.505	4.5347
	SELENOT	0.505	4.17275
	GNB2	0.505	4.02108
	CDYL	0.504	4.60976
	HSD17B8	0.504	4.20101
	MUS81	0.504	3.49463
	ANAPC1	0.503	5.41786
	GAR1	0.503	5.00442
	MKI67	0.503	4.94252
	NDUFB1	0.503	4.00399
	BDH1	0.503	3.29087
	HDAC1	0.503	2.15495
	OCIAD2	0.502	3.70321
	RABGAP1L	0.502	3.21526
	FRMD8	0.501	4.33542
	MRRF	0.5	5.01615
	LAS1L	0.5	4.74947
	COQ5	0.5	4.48614
	CHPF2	0.5	4.46357
	CLIP1	0.5	2.8212
	IBA57	0.499	5.15341
	NDUFAF2	0.499	4.86582
	MTG1	0.499	4.61086
	TIGD2	0.499	4.37978
	RETREG3	0.499	4.05969
	SRRM2	0.498	5.22409
	AGA	0.498	4.86035
	TAF9	0.498	3.35391
	SFXN4	0.498	3.22767
	SURF1	0.498	2.65599
	PTRH1	0.497	4.99474
	HIST1H1E	0.497	4.28209
	TNFRSF10B	0.496	4.60976
	GTSE1	0.496	4.10288
	CENPX	0.496	3.12433
	RPP25	0.495	4.74217
	ACAD9	0.495	4.63229
	HIST1H1C	0.495	4.24456
	DROSHA	0.495	4.06766
	RALY	0.494	4.44722
	NFKBIL1	0.494	4.13515
	ATP23	0.494	3.05552
	CHD1	0.493	5.50651
	MED21	0.493	3.94371
	COX6C	0.493	3.48942
	GLUD1	0.492	4.76287
	LPL	0.492	4.72495
	MRPS11	0.492	4.20906
	ICE2	0.492	4.00336
	SRSF6	0.492	3.83487
	EDEM3	0.492	3.77898
	PYURF	0.492	3.4913
	ACVR1B	0.492	2.67766
	TAF6	0.491	4.60185
	CHCHD5	0.49	5.01247
	TRAIP	0.49	3.14068
	PWP2	0.49	3.0914
	AGGF1	0.489	3.78031
	UBQLN2	0.489	3.11106
	NKRF	0.488	4.7234
	TFB2M	0.488	4.22286
	NOP58	0.488	4.13581
	BAZ1A	0.487	4.83788
	DDX10	0.487	4.80696
	CTSL	0.487	3.94673
	PHC3	0.487	2.41943
	ATP5F1A	0.486	4.8064
	LIAS	0.486	4.46067
	GPATCH4	0.486	4.45462
	HNRNPF	0.486	4.37577
	ENO2	0.486	2.16769
	FAHD1	0.485	4.57783
	MRPL12	0.485	4.18732
	H1F0	0.485	3.13597
	TGFBI	0.485	2.46622
	TAF10	0.484	4.31294
	ECT2	0.484	4.18383
	CAVIN3	0.484	3.33417
	RAB34	0.484	2.89954
	IDH3A	0.483	4.7137
	MRPL9	0.483	4.53529
	TIMM29	0.482	4.76336
	ESF1	0.482	4.44101
	MAGT1	0.482	3.15201
	EPPK1	0.481	5.19897
	BSG	0.481	5.15247
	CLSPN	0.481	5.0116
	LYRM2	0.481	4.78487
	PML	0.481	4.7322
	DENND4C	0.481	4.53529
	ZNF22	0.481	4.22394
	DEAF1	0.481	4.08218
	TXN2	0.481	3.49328
	SLC27A2	0.481	3.43391
	ALDOC	0.48	5.18724
	MRC2	0.48	5.02615
	SNRNP35	0.48	4.36516
	MRPL43	0.48	3.91124
	C18orf21	0.48	3.77217
	HLA-A	0.48	3.43558
	MRPL15	0.479	4.53223
	DDX21	0.479	4.48983
	COX20	0.479	4.45908
	TIMM10	0.479	4.30373
	TFRC	0.478	4.44771
	MRPL4	0.478	3.97595
	FAM162A	0.478	3.73433
	PDCD6	0.478	3.07042
	CETN2	0.477	4.65988
	SS18	0.477	1.24328
	DECR2	0.476	4.88551
	MRPS16	0.476	4.6526
	SNX5	0.476	4.54968
	EMC3	0.476	4.08605
	SAMD1	0.475	4.64037
	GFER	0.475	4.48936
	HIRA	0.475	3.90875
	NDUFA5	0.474	4.63692
	TOMM20	0.474	4.25906
	SLC20A2	0.473	3.78283
	CDH2	0.472	5.08219
	PGRMC2	0.472	3.99893
	CDCA7L	0.472	3.98755
	GULP1	0.471	4.97589
	DHRS7B	0.47	3.97019
	SLBP	0.47	2.88247
	TRIOBP	0.469	4.68549
	HMOX2	0.469	4.48899
	MRPL3	0.469	4.0921
	CTDP1	0.469	2.4583
	ATAD1	0.467	4.57242
	POLDIP3	0.467	4.57206
	RPUSD3	0.467	4.00003
	JPH1	0.466	4.46677
	CYP20A1	0.466	3.80288
	CCDC137	0.466	3.20571
	NBAS	0.466	3.05547
	CREG1	0.466	2.87527
	FASTKD3	0.465	3.59817
	TRMT10C	0.465	3.13131
	CDCA2	0.464	4.51654
	ADGRL1	0.464	3.03955
	GK5	0.463	5.01276
	BMS1	0.463	4.92153
	DNAJC1	0.463	4.74367
	ELL	0.463	4.06061
	DDX51	0.462	4.52133
	SLC25A12	0.462	4.48389
	POLR1E	0.462	4.41521
	TNFAIP3	0.462	3.75153
	AFF1	0.461	4.40574
	PSD3	0.461	3.73824
	HSPA9	0.46	5.02651
	PES1	0.46	4.58063
	SRCAP	0.46	4.54484
	RFX1	0.459	4.87559
	SLC7A5	0.459	2.56171
	TNRC18	0.458	4.56356
	ZBTB11	0.458	4.55551
	FNDC3A	0.458	4.01728
	PIGT	0.458	3.70633
	RCC1L	0.457	4.602
	NPM1	0.457	4.387
	ING2	0.457	4.23153
	ABHD12	0.457	4.07825
	GNG12	0.457	3.61769
	TAF1	0.456	4.3876
	ZNF638	0.456	4.34387
	ABHD16A	0.456	4.2408
	PLPP2	0.456	3.72642
	ZNF532	0.456	2.70707
	SASS6	0.455	3.06387
	SEC61B	0.455	2.42514
	TWISTNB	0.454	4.66244
	RAD21	0.454	4.50459
	RDH13	0.454	3.99525
	URB1	0.454	3.00388
	GUF1	0.454	2.96715
	PARL	0.454	1.22768
	OSTM1	0.453	3.3545
	TRIM27	0.453	3.19913
	PTPRF	0.452	4.90816
	DPF2	0.452	4.14753
	COMT	0.452	4.11152
	CARD14	0.451	4.0066
	THEM4	0.451	3.85233
	SLC35F6	0.451	2.57059
	NDUFB9	0.45	4.45406
	CDC42SE2	0.45	3.68333
	ARMCX3	0.449	4.39554
	CBX8	0.449	4.19406
	MED4	0.449	3.95193
	EFR3A	0.449	3.03492
	HLA-A	0.448	4.84739
	DNAJB12	0.448	4.78016
	SLC35A4	0.448	4.4845
	ANGEL2	0.448	4.47611
	SH3PXD2B	0.448	4.26895
	MRPS2	0.448	4.20133
	NLE1	0.447	4.47921
	RPL13	0.447	3.85829
	INO80E	0.447	3.23942
	NBPF26	0.447	3.14786
	LYRM9	0.446	3.37495
	RIMS1	0.446	3.16422
	MSANTD4	0.446	2.73647
	SENP2	0.446	2.56163
	GNL3L	0.445	4.81563
	GTPBP4	0.445	3.758
	WDR18	0.445	3.63919
	MRPL46	0.444	4.60832
	ZC3H13	0.444	4.40987
	NUP85	0.444	4.26631
	SIPA1L3	0.444	4.12162
	ADARB1	0.444	3.96938
	MAK16	0.444	3.76353
	ADPGK	0.444	3.29198
	CLASRP	0.444	2.3224
	ATP5F1D	0.443	4.39554
	CLCN7	0.443	4.14829
	CDC7	0.442	3.48226
	XRN2	0.441	4.71936
	ATP5H	0.441	4.66508
	LRRC59	0.441	4.66012
	KAT2A	0.441	4.47611
	NSRP1	0.441	3.37771
	PRPF4B	0.44	4.65667
	ZNF644	0.44	4.25693
	ALYREF	0.44	3.97734
	RMDN1	0.44	3.46868
	RBMX	0.439	3.90713
	DPY19L1	0.439	3.51816
	BIRC5	0.438	4.78008
	MRPL21	0.438	3.65421
	NPTN	0.438	3.23311
	STXBP3	0.437	4.37374
	ZNF507	0.437	4.09839
	TNRC6A	0.437	3.90231
	CEP57	0.437	3.40218
	NCR3LG1	0.436	4.03189
	SLC4A2	0.436	3.34008
	SETMAR	0.435	4.62768
	MSL1	0.435	4.48238
	BAIAP2	0.435	3.77178
	BCL7C	0.435	3.7615
	ZNRF3	0.435	2.1522
	NKAP	0.434	4.8754
	ZEB1	0.434	4.60976
	GNAI3	0.434	4.47201
	ATP6V1D	0.434	4.36207
	VAMP3	0.434	4.09835
	ZNF512	0.434	3.62296
	LMNA	0.434	0.643589
	UTP15	0.433	4.17141
	GNB4	0.433	3.98334
	CHMP1B	0.433	2.99359
	GXYLT1	0.432	4.26342
	HLA-C	0.432	3.67394
	TAZ	0.432	3.1486
	EPDR1	0.432	2.79141
	ETFA	0.431	4.70684
	NUS1	0.431	4.05898
	RNPC3	0.431	4.02867
	GATB	0.431	3.58366
	AK2	0.43	4.30316
	WASF1	0.43	1.52829
	WBP4	0.429	4.45922
	SUPT3H	0.429	3.73723
	PDS5B	0.429	3.43565
	C8orf33	0.429	3.12851
	SCP2	0.428	4.31294
	NVL	0.427	4.65921
	L3MBTL3	0.427	3.73718
	TUFM	0.426	4.50906
	EHMT2	0.426	4.01209
	EXD2	0.425	4.05969
	ZNF284	0.425	3.78303
	TPR	0.424	4.32051
	GK	0.424	3.56269
	TRIO	0.423	4.5343
	SLC25A24	0.423	3.34219
	SYF2	0.422	3.45049
	RAD18	0.421	4.94433
	IK	0.421	4.38848
	ACAA1	0.421	4.25217
	YEATS4	0.421	3.90231
	ITPR3	0.421	3.35003
	PCCB	0.421	2.79935
	LRSAM1	0.421	1.90866
	PSIP1	0.42	4.51573
	MRPS6	0.42	3.83661
	PIAS1	0.42	3.03073
	ZSCAN25	0.42	2.51893
	WASHC4	0.419	3.67992
	RBMS3	0.419	2.62814
	LIMA1	0.418	4.63247
	BPHL	0.418	4.2333
	FAM3C	0.418	3.63688
	VWA8	0.418	3.61524
	BRCA2	0.418	3.28009
	RABL3	0.418	2.1593
	DKC1	0.417	4.00322
	METTL8	0.417	3.54512
	ZNF445	0.417	2.47197
	STBD1	0.416	2.32644
	AMACR	0.415	4.23473
	RBM6	0.415	4.17051
	WDR46	0.415	4.06543
	LRIF1	0.415	3.92485
	NAXD	0.415	3.38977
	SIKE1	0.414	4.66221
	AIFM1	0.414	3.83228
	NSDHL	0.414	3.72439
	NSD1	0.414	3.18354
	PHETA1	0.413	4.25565
	SCO2	0.413	3.71845
	DR1	0.413	1.49268
	PIK3C3	0.412	4.13581
	NUFIP1	0.412	3.96013
	DGAT1	0.412	1.19512
	TMA16	0.41	1.888
	NDUFV2	0.409	3.61256
	WFS1	0.409	3.32555
	ZNF189	0.409	2.97733
	TAF5L	0.409	2.66572
	AK3	0.408	3.59263
	OVCA2	0.407	4.53185
	NOP9	0.407	4.46876
	ETFB	0.407	4.20948
	ERAL1	0.407	3.94089
	PHB2	0.407	3.37787
	GPR180	0.407	3.23145
	MDC1	0.406	4.11286
	MTFR1L	0.406	2.85636
	VAMP7	0.405	4.30535
	ABL1	0.405	1.84181
	HNRNPCL1	0.405	0.867224
	CDK13	0.404	4.39416
	SLC27A4	0.404	3.90719
	CDC45	0.404	3.18978
		0.404	1.99127
	SUPV3L1	0.403	4.24557
	PBRM1	0.403	3.95815
	RBM15B	0.403	3.65604
	ARID4A	0.403	2.83084
	ETFRF1	0.403	2.64462
	TRIM11	0.402	4.10416
	SUMF2	0.402	3.83614
	ATAD3A	0.402	3.82349
	RBFOX2	0.402	3.34245
	ERLIN1	0.402	2.8034
	KIAA2013	0.401	4.11177
	ARL8B	0.401	3.74176
	PLGRKT	0.401	3.07458
	POLDIP2	0.401	3.03829
	FDX1	0.401	2.63585
	RRP12	0.401	2.31386
	PRPF38B	0.401	1.40078
	GNAI1	0.4	3.05829
	P4HA1	0.399	4.16281
	NUMB	0.398	4.14986
	CRADD	0.398	4.13426
	FDX2	0.398	3.81365
	NRF1	0.398	3.49732
	YBEY	0.398	3.34235
	MIC13	0.398	2.7669
	DCTN3	0.398	1.30085
	NDUFA10	0.397	3.57246
	SSR3	0.396	4.09225
	JTB	0.396	4.06766
	AKAP8L	0.396	3.83279
	SNRPB	0.396	3.76788
	SLAIN2	0.396	3.02666
	STX6	0.395	4.70684
	CALCOCO1	0.395	3.84792
	SENP5	0.395	3.49479
	CHD9	0.395	2.2088
	ACSL3	0.394	3.73415
	NSMCE4A	0.394	3.52408
	PIGK	0.394	3.07643
	CHD8	0.394	3.00997
	MRPL50	0.393	4.43277
	DECR1	0.393	4.17557
	TCOF1	0.393	4.00304
	TOR1A	0.393	3.75523
	NDUFA11	0.393	3.52641
	PPRC1	0.393	3.12842
	MTPAP	0.393	2.95532
	KTI12	0.393	2.32114
	POLR1A	0.392	4.1141
	NUDT19	0.392	4.00993
	TECR	0.392	3.82105
	SEMA3B	0.392	3.6207
	LENG8	0.392	3.40623
	SRPRA	0.392	2.49414
	BRD9	0.391	3.63144
	INO80B	0.391	3.23696
	PPIE	0.391	2.70456
	ATP6V0D1	0.39	3.82979
	RBM12B	0.39	3.65567
	KRR1	0.39	3.61075
	OXCT1	0.389	4.35586
	HNRNPUL2	0.389	4.19525
	P3H3	0.389	4.07043
	SCAF11	0.389	3.94221
	MRPL22	0.389	3.61044
	TAF2	0.389	3.54141
	RPL14	0.389	3.15219
	NONO	0.389	3.11031
	CNPY2	0.389	0.784188
	LONP1	0.388	3.75776
	NDUFA12	0.388	3.56465
	LSS	0.388	3.44434
	SPOUT1	0.388	2.5783
	GTPBP10	0.387	3.98797
	CCDC51	0.387	3.54332
	HS6ST2	0.387	3.51949
	SEC13	0.387	3.24134
	ACADS	0.387	3.11671
	ZC3H3	0.385	3.87219
	SUZ12	0.384	4.21952
	DAXX	0.384	3.48112
	CPSF2	0.384	3.02535
	NUP58	0.384	2.38666
	BCLAF1	0.383	4.08162
	ZGPAT	0.383	3.47848
	MGST3	0.383	2.45216
	LUC7L3	0.382	3.50015
	ACBD5	0.382	3.31645
	THEM6	0.382	2.95552
	CDKL5	0.382	2.65057
	NR2F2	0.382	2.35249
	RPRD2	0.381	4.22394
	ZNF652	0.381	3.67652
	CCDC127	0.381	3.44342
	APC	0.381	3.23272
	RRAGB	0.381	2.45088
	STK3	0.38	4.44519
	BECN1	0.38	3.99453
	ZNF384	0.38	3.86343
	NFIB	0.38	3.58521
	PRR14	0.38	3.08873
	TRIM7	0.38	3.05161
	RREB1	0.379	4.15233
	AATF	0.379	3.75529
	VIM	0.379	3.73833
	TAMM41	0.378	3.32995
	TAF5	0.378	3.31364
	MT-ATP8	0.378	2.5596
	KRT18	0.378	2.4867
	TAF3	0.377	3.99894
	SEH1L	0.377	3.68151
	TAP1	0.377	3.56065
	FLOT1	0.377	3.54318
	MRPS10	0.377	3.5245
	SUGP2	0.377	3.29868
	GRAMD1B	0.376	3.51878
	NDUFV1	0.375	3.43971
	ATP5F1B	0.375	3.1776
	MBLAC2	0.375	2.9127
	TRIM47	0.374	4.21657
	POM121	0.374	4.11036
	P3H4	0.374	3.09424
	SMARCAL1	0.374	1.97477
	NAA25	0.374	0.918769
	ATAD5	0.373	4.00304
	NDUFS8	0.373	3.6927
	SMARCD1	0.373	3.04338
	CHD2	0.372	3.60016
	GOT2	0.372	3.2738
	MIA3	0.371	4.11124
	SART1	0.371	3.89599
	DBT	0.371	3.67983
	UBN1	0.371	3.21048
	ACSL1	0.371	3.05161
	ZADH2	0.371	2.98028
	PRPF38A	0.371	2.92338
	ZNF865	0.37	2.79574
	TPCN1	0.37	2.36827
	HAX1	0.369	3.79051
	HDDC2	0.369	3.05161
	ZFP91	0.369	2.78316
	EPHB4	0.368	3.65604
	NCBP3	0.368	3.59469
	STOML2	0.368	2.96962
	PEX11B	0.368	1.94392
	EMC10	0.367	4.04979
	DIDO1	0.367	3.73525
	PKP4	0.367	3.58902
	TADA2B	0.366	4.07254
	LLPH	0.366	3.68894
	CPOX	0.366	3.61922
	ADARB2	0.365	2.54058
	AGPAT5	0.365	1.78178
	MAX	0.364	4.06778
	MTX2	0.364	1.89111
	UHRF1	0.363	4.04979
	NOL6	0.363	3.73833
	SMARCC2	0.363	3.73125
	TTC14	0.363	3.69673
	ZBTB9	0.363	2.89037
	PDLIM3	0.363	2.56754
	ATF6B	0.363	2.46636
	ERBB2	0.363	1.26954
	PDCD7	0.362	3.14139
	LYN	0.361	3.86173
	SP3	0.361	3.61548
	RRP9	0.361	3.56655
	FNBP4	0.361	3.55817
	UGT8	0.361	2.10494
	EPCAM	0.361	0.967171
	FBXO28	0.36	4.01315
	KIAA1191	0.36	3.61875
	PTGFRN	0.36	3.49493
	HOXC10	0.36	2.99981
	CDR2	0.36	2.74301
	DMAC2	0.36	2.74004
	RDH14	0.359	3.57929
	SENP1	0.359	3.34142
	HCCS	0.359	2.25665
	DHX33	0.358	3.33989
	ZNF362	0.358	2.83562
	FAM171A1	0.358	2.39032
	C1orf174	0.358	2.01731
	MTIF2	0.357	4.00459
	MAN2B1	0.357	3.87219
	ACOT2	0.357	3.44884
	MED1	0.356	3.97719
	ACBD5	0.356	3.85663
	SAFB	0.356	3.4913
	DCAF13	0.356	3.37192
	INTS2	0.356	3.00922
	NUP155	0.356	2.57693
	RRM2	0.356	1.09313
	PCBD2	0.355	4.06526
	MARK2	0.355	3.54522
	POLE3	0.355	2.1432
	TOP3A	0.354	2.97052
	MRPS25	0.354	2.72237
	VPS72	0.353	3.38989
	STARD10	0.353	2.32644
	FKBP11	0.352	3.4053
	CEP295	0.352	3.19944
	AGPAT1	0.352	1.97682
	NUP88	0.351	3.8447
	SNW1	0.351	3.71361
	POMK	0.351	3.66012
	FSTL1	0.351	3.38864
	TSG101	0.351	3.11186
	DGCR8	0.351	2.76502
	FASTKD5	0.351	2.70569
	MYO1A	0.351	1.64702
	PDZD8	0.35	3.51219
	KDM5B	0.35	0.284228
	WDR75	0.349	3.72298
	NSD2	0.348	3.38384
	CPT2	0.348	3.3173
	FCF1	0.348	3.18754
	ZNHIT3	0.348	3.1277
	SRSF9	0.348	3.08512
	METTL17	0.348	3.06459
	OXLD1	0.348	2.47507
	SLC30A9	0.348	2.37888
	JAKMIP3	0.348	1.79476
	QSOX1	0.348	1.76234
	ACADM	0.347	3.74763
	HINT2	0.347	3.59817
	TMEM131	0.347	3.57246
	NGDN	0.347	3.14062
	PPAN	0.347	2.56415
	TXNRD2	0.347	2.39924
	MED9	0.346	3.53
	FAM102B	0.346	3.38384
	ZNF286A	0.346	2.63526
	EHMT1	0.345	3.73049
	DMAP1	0.345	3.53301
	INTS4	0.345	3.28888
	DES	0.345	2.92341
	AAAS	0.344	3.02646
	FKRP	0.344	2.90136
	JMJD1C	0.343	2.60002
	RALA	0.342	3.94409
	MED11	0.342	3.36738
	ALG2	0.342	2.45295
	NACC1	0.342	2.41324
	BORCS5	0.342	2.21556
	HOXB7	0.342	2.10755
	MATR3	0.341	3.42479
	C11orf98	0.341	2.90684
	TLN2	0.341	1.855
	ING3	0.34	3.32664
	ALG5	0.34	2.96563
	MEN1	0.34	2.65781
	H6PD	0.34	1.95552
	NFS1	0.339	3.70437
	HADHA	0.339	3.414
	COA1	0.339	2.82742
	DCXR	0.339	2.53915
	DNAJC16	0.339	1.64874
	SNRPA1	0.338	3.46279
	MRPS5	0.337	3.50254
	DDX27	0.336	3.48231
	CISD1	0.336	2.9691
	SRSF4	0.336	2.96643
	LYRM7	0.336	2.37233
	ISCA2	0.336	2.30135
	PC	0.335	3.31304
	CTAGE5	0.335	3.20794
	GCDH	0.335	3.1971
	LETM1	0.335	2.61355
	INO80	0.334	3.85363
	C19orf53	0.334	3.61939
	PRPF3	0.334	3.60679
	ATP5J2	0.334	3.12368
	NXF1	0.334	3.01979
	SMARCD2	0.334	3.00003
	CD58	0.334	2.122
	CYB561	0.334	1.68554
	BTD	0.334	1.5314
	SLC25A25	0.334	1.11252
	SCML2	0.333	3.86697
	WIZ	0.333	3.66735
	GLA	0.333	3.16231
	GLYR1	0.333	2.91084
	FGFR1	0.333	1.93155
	RAB34	0.332	1.07077
	PSRC1	0.331	3.44881
	MRPL48	0.331	3.31795
	ALDH18A1	0.331	3.23696
	CHCHD6	0.331	2.58075
	GSE1	0.331	1.59668
	ZNF326	0.33	3.19578
	DNAJC11	0.33	3.061
	NUP210	0.329	2.35135
	SLX4IP	0.328	2.50068
	DLD	0.327	3.701
	BRD4	0.327	3.22369
	MED25	0.327	3.08524
	SLC25A35	0.327	2.69735
	ATN1	0.327	2.27717
	GRAMD1A	0.326	3.57826
	INTS7	0.326	3.12851
	ZNF260	0.326	2.10321
	SLC25A22	0.325	2.78254
	DHX30	0.324	3.32641
	TSFM	0.324	2.21605
	DLAT	0.323	3.28293
	KNOP1	0.323	2.88149
	TM9SF2	0.323	2.67192
	SPHK2	0.323	2.48365
	NPM3	0.323	1.40167
	SLC25A26	0.323	1.05372
	NFXL1	0.322	3.56859
	THOC3	0.322	3.53417
	EMSY	0.322	3.34026
	PSEN2	0.322	2.92424
	POLR1B	0.322	2.84814
	CHD6	0.321	3.37294
	RNASET2	0.321	3.04026
	RRP7A	0.321	3.0066
	RHOC	0.321	2.68147
	ZNF616	0.321	2.54111
	ZNRD1	0.321	2.23881
	MTRF1L	0.32	3.12604
	CRNKL1	0.32	2.88431
	VDAC2	0.32	2.84771
	CEBPZ	0.32	2.27902
	ACAT1	0.319	3.56312
	HNRNPM	0.319	3.23985
	SEC22B	0.319	3.09999
	HNRNPA2B1	0.319	2.7327
	INTS1	0.319	1.87397
	SOD2	0.319	1.73513
	MTHFS	0.318	3.35896
	RCC1	0.318	3.12604
	SNTB2	0.318	2.81166
	RHOT2	0.318	2.8104
	MRPL20	0.318	2.743
	SFSWAP	0.318	2.71296
	GTF2H2C	0.318	2.66581
	GPAA1	0.318	2.63793
	DHTKD1	0.318	2.6174
	ILVBL	0.318	2.1641
	STX7	0.317	3.34937
	MRPS35	0.317	3.13483
	C1orf131	0.316	3.6776
	GOLGA5	0.316	3.25469
	WDR26	0.316	2.09984
	UPF3A	0.315	1.58341
	NCS1	0.314	3.53718
	KRI1	0.314	3.05327
	SEC11A	0.314	2.69127
	CNST	0.314	2.5181
	ZC3H10	0.314	2.42268
	TBRG1	0.314	2.07583
	SMAD3	0.313	3.72709
	CA12	0.313	3.62043
	GTF3C1	0.313	3.31018
	SYNJ2BP-COX16	0.313	2.34693
	LZTS2	0.312	2.06572
	UTP4	0.312	1.90348
	HMGN2	0.312	0.861548
	ITPKA	0.311	3.48555
	YRDC	0.311	3.37979
	CWC25	0.311	3.36615
	HSPA2	0.311	2.6691
	SLC25A20	0.311	1.16808
	CTCF	0.31	3.54058
	ATL2	0.31	3.35012
	MBP	0.31	3.19944
	CASP8AP2	0.31	3.18113
	CABIN1	0.309	2.91367
	MIPEP	0.309	2.80022
	CAMK2D	0.309	2.23364
	FKBP8	0.309	1.77272
	CTNNB1	0.308	3.12576
	QRSL1	0.308	2.91396
	OTUD3	0.307	3.07306
	USP33	0.307	3.00003
	SPECC1L	0.306	3.38431
	MFAP1	0.304	3.17629
	CTBP1	0.304	3.00997
	DCAKD	0.304	2.01858
	DNAJC12	0.304	1.72721
	UIMC1	0.303	3.55417
	NOP14	0.303	3.49893
	ASPH	0.303	2.88795
	MBD3	0.303	2.65599
	HSPE1-MOB4	0.303	2.52609
	NUP54	0.303	2.24059
	REEP4	0.303	1.95855
	DERL1	0.303	1.49527
	RPL11	0.302	1.94293
	ACOT9	0.301	2.57476
	BBC3	0.301	2.10688
	RPL9	0.301	1.9789
	SSR1	0.301	1.52778
	PTPRF	0.301	1.45584
	IGF2R	0.3	3.51582
	PDIA5	0.3	3.5142
	MRPL41	0.3	3.03664
	MITD1	0.3	2.47665
	RMI2	0.3	2.08484
	SGO1	0.3	2.04949
	NETO2	0.3	1.88671
	MGA	0.299	3.08099
	NEU1	0.299	3.03086
	ZFP62	0.299	3.01085
	BCAP29	0.299	2.5819
	CYB5R1	0.299	2.24169
	SLC25A1	0.299	1.54939
	PUS1	0.298	2.8333
	ATPAF2	0.298	2.76417
	ATP2B4	0.298	1.63159
	INTS12	0.297	3.12021
	ZC3H11A	0.297	2.85228
	FUNDC2	0.297	2.63874
	ZNF654	0.297	1.29144
	ISY1	0.296	3.31549
	GATAD2A	0.296	3.24209
	ECI1	0.296	3.09568
	TMOD3	0.296	2.41979
	SGPL1	0.296	2.33554
	IMP4	0.296	1.98858
	ABRAXAS1	0.296	1.88367
	EMC9	0.296	1.6729
	PNPT1	0.295	3.06108
	PCYT1A	0.295	2.77885
	LYAR	0.295	2.77222
	BCOR	0.295	2.64205
	ST3GAL1	0.295	1.69348
	SLC25A29	0.295	0.959169
	CAMLG	0.294	3.00065
	CLCC1	0.294	2.9716
	YY2	0.294	2.58671
	NOMO2	0.294	2.40931
	MYH9	0.293	3.14198
	NPTX1	0.293	3.08936
	NUP62	0.293	2.11753
[truncated: 4,363 more rows]
