# Supplementary material for: Mitochondria protect against an intracellular pathogen by restricting access to folate
Source: Science. Author manuscript; Available in PMC 2025 Sep 30. (PMC12483063; doi:10.1126/science.adr6326)
Supplement: SupplementaryTableS2 [file NIHMS2109554-supplement-SupplementaryTableS2.xlsx]

## Sheet: nanostringCount
Probe Name	Annotation	Accession #	NS Probe ID	Class Name	Analyte Type	% Samples above Threshold	20231115_30102972930925-01_AAVS1 3_01.RCC	20231115_30102972930925-01_AAVS1 4_04.RCC	20231115_30102972930925-01_AAVS1 TUN4_06.RCC	20231115_30102972930925-01_AAVS1 TX3_02.RCC	20231115_30102972930925-01_AAVS1 TX4_05.RCC	20231115_30102972930925-01_AAVS1 Tun3_03.RCC
							AAVS	AAVS	AAVS Tun	AAVS Tun	AAVS TX	AAVS TX		AAVS1	AAVS1 TUN	AAVS TX
																					average	uninf1	uninf2	uninf3		Toxo1	Toxo2	Toxo3		Tun1	Tun2	Tun3		log2FC	uninf1	uninf2	uninf3		Toxo1	Toxo2	Toxo3		Tun1	Tun2	Tun3
Aars		NM_020745.3	NM_020745.3:175	Endogenous	mRNA	100	84.57	117.85	166.28	195.12	79.68	93.21		101.78	133.55	80.68					101.4	0.834024	1.16223	1.00375		0.785799	0.919231	0.795661		1.63984	1.92426	1.31706			-0.26184	0.216894	0.00539644		-0.347768	-0.121501	-0.329775		0.713557	0.944304	0.397322
Afg3l2		NM_006796.1	NM_006796.1:725	Endogenous	mRNA	100	2305.01	2172.92	2682.58	2308.66	2533.69	1883.67		1618.22	1920.38	1678.85					2032.05	1.13433	1.06932	0.796349		1.24686	0.92698	0.826185		1.32013	1.13612	0.945046			0.181837	0.0966992	-0.328528		0.318304	-0.10939	-0.275463		0.400685	0.18412	-0.0815441
Aldh18a1		NM_001017423.1	NM_001017423.1:2617	Endogenous	mRNA	100	2818.2	3150.83	3044.69	3279.79	3232.84	3819.03		2645.07	2922.75	3415.62					2871.37	0.981484	1.09733	0.921189		1.12589	1.33004	1.18955		1.06036	1.14224	1.0179			-0.0269636	0.133994	-0.118432		0.171065	0.411469	0.25041		0.0845578	0.191866	0.0255889
Aldh1l2		NM_001034173.3	NM_001034173.3:1220	Endogenous	mRNA	100	80.27	68.23	284.52	263.63	105.57	75.68		55.4	234.78	74.48					67.9667	1.18102	1.00387	0.815105		1.55326	1.11349	1.09583		4.18617	3.87881	3.45434			0.240034	0.00557885	-0.294941		0.635301	0.155085	0.132026		2.06563	1.95562	1.78841
Ankrd1		NM_014391.2	NM_014391.2:578	Endogenous	mRNA	100	73777.7	78105.1	135753	144531	47466.8	58680		66702.8	120246	46466.8					72861.8	1.01257	1.07196	0.915469		0.651463	0.80536	0.637738		1.86315	1.98363	1.65033			0.0180208	0.100253	-0.127417		-0.618245	-0.312295	-0.648964		0.897746	0.988143	0.722752
Arhgef2		NM_004723.2	NM_004723.2:3570	Endogenous	mRNA	100	2348.02	2557.47	5819.64	5816.33	2637.27	2785.36		1757.37	4831.88	2313.98					2220.95	1.05721	1.15152	0.791268		1.18745	1.25413	1.04189		2.62033	2.61884	2.17559			0.0802656	0.203538	-0.337761		0.247866	0.326685	0.0591973		1.38975	1.38893	1.12141
Asns		NM_183356.2	NM_183356.2:1644	Endogenous	mRNA	100	4749.08	4507.1	22733.5	20751.1	9158.72	7895.56		3335.65	16813.9	6841.59					4197.28	1.13147	1.07382	0.794718		2.18206	1.88111	1.63001		5.41626	4.94395	4.0059			0.178194	0.102746	-0.331486		1.12569	0.911588	0.704878		2.4373	2.30566	2.00213
Atf3		NM_001674.2	NM_001674.2:1757	Endogenous	mRNA	100	464.44	477.59	853.55	871.33	3097.39	2773.37		439.34	797.11	2861.18					460.457	1.00865	1.03721	0.95414		6.72678	6.02309	6.21379		1.8537	1.89232	1.73113			0.0124268	0.0527072	-0.0677275		2.74992	2.5905	2.63547		0.89041	0.920154	0.791713
Atf4		NM_001675.2	NM_001675.2:1151	Endogenous	mRNA	100	49501.9	43044.8	121422	103645	47598.3	34459.9		34270	88028.2	31814.3					42272.3	1.17103	1.01828	0.810697		1.12599	0.815189	0.752606		2.87237	2.45185	2.08241			0.227773	0.0261293	-0.302764		0.171198	-0.294793	-0.410034		1.52224	1.29387	1.05825
Atf5		NM_012068.2	NM_012068.2:1675	Endogenous	mRNA	100	180.62	220.19	515.45	503.44	135.45	165.2		99.21	440.03	129.3					166.673	1.08368	1.32109	0.595236		0.812667	0.99116	0.775769		3.09258	3.02052	2.64007			0.115934	0.401726	-0.748466		-0.299263	-0.0128096	-0.366301		1.62881	1.5948	1.40058
Atf6		NM_007348.2	NM_007348.2:110	Endogenous	mRNA	100	2739.36	3048.49	6514.3	5840.16	3200.97	3053.01		2067.87	5553.08	2655.33					2618.57	1.04613	1.16418	0.789693		1.22241	1.16591	1.01404		2.48773	2.23028	2.12065			0.0650579	0.219314	-0.340636		0.289728	0.221451	0.0201102		1.31483	1.15723	1.08451
Bglap		NM_199173.3	NM_199173.3:279	Endogenous	mRNA	100	27.24	33.08	72.05	83.41	49.8	32.3		23.19	70.29	41.38					27.8367	0.978565	1.18836	0.833074		1.78901	1.16034	1.48653		2.58831	2.99641	2.52509			-0.0312598	0.248973	-0.263484		0.839159	0.214548	0.571947		1.37201	1.58323	1.33633
Cbs		NM_000071.2	NM_000071.2:588	Endogenous	mRNA	100	207.85	267.74	883.11	1096.24	205.16	291.64		146.88	780.24	218.26					207.49	1.00174	1.29038	0.70789		0.988771	1.40556	1.05191		4.25616	5.28334	3.76037			0.00250094	0.367791	-0.498404		-0.0162923	0.491147	0.0730059		2.08955	2.40145	1.91088
Ccnd2		NM_001759.2	NM_001759.2:5825	Endogenous	mRNA	100	8.6	17.57	14.78	29.79	15.94	12		5.15	15.46	9.31					10.44	0.823755	1.68295	0.493295		1.52682	1.14943	0.891762		1.41571	2.85345	1.48084			-0.279713	0.750992	-1.01948		0.61053	0.200913	-0.165269		0.501525	1.51271	0.566419
Cdkn1a		NM_000389.2	NM_000389.2:1975	Endogenous	mRNA	100	183.48	168.5	480.35	574.93	268.91	295.33		163.63	514.54	276.19					171.87	1.06755	0.980392	0.952057		1.56461	1.71833	1.60697		2.79484	3.34514	2.99377			0.0943051	-0.0285692	-0.0708805		0.645806	0.78101	0.684343		1.48277	1.74207	1.58197
Cebpb		NM_005194.2	NM_005194.2:1420	Endogenous	mRNA	100	2303.58	2195.66	7911.01	7849.44	2677.1	2669.08		2230.21	7491.73	2484.65					2243.15	1.02694	0.978829	0.994231		1.19346	1.18988	1.10766		3.52674	3.49929	3.33983			0.0383516	-0.0308714	-0.00834653		0.255145	0.250816	0.147517		1.81834	1.80706	1.73977
Chac1		NM_024111.3	NM_024111.3:914	Endogenous	mRNA	100	180.62	150.93	604.13	588.34	394.39	360.86		168.78	479.39	297.91					166.777	1.08301	0.904983	1.01201		2.36478	2.16373	1.78628		3.62239	3.52771	2.87444			0.11504	-0.144038	0.0172265		1.24171	1.11352	0.836959		1.85694	1.81873	1.52328
Cth		NM_001190463.1	NM_001190463.1:860	Endogenous	mRNA	100	883.02	814.59	2872.87	2709.32	1834.53	1698.17		891.57	2702.03	1633.33					863.06	1.02313	0.943839	1.03303		2.12561	1.96762	1.89249		3.3287	3.1392	3.13076			0.0329853	-0.0833868	0.0468872		1.08788	0.976448	0.920284		1.73496	1.6504	1.64651
Ddit3		NM_001195054.1	NM_001195054.1:840	Endogenous	mRNA	100	4374.94	4068.79	28460.8	26089.3	5334.29	4690.27		3340.81	21035.6	4285.56					3928.18	1.11373	1.0358	0.850473		1.35795	1.19401	1.09098		7.24529	6.64158	5.35505			0.155402	0.0507388	-0.233663		0.441435	0.25581	0.125623		2.85704	2.73153	2.4209
Ddr2		NM_006182.2	NM_006182.2:1706	Endogenous	mRNA	100	4488.18	4688	10543.7	8920.36	5571.32	5329.85		3434.86	8848.37	4125.23					4203.68	1.06768	1.11521	0.817108		1.32534	1.2679	0.981338		2.50821	2.12204	2.10491			0.0944777	0.15732	-0.291402		0.406366	0.342442	-0.0271783		1.32666	1.08545	1.07376
Disc1		NM_018662.2	NM_018662.2:90	Endogenous	mRNA	100	48.74	34.11	57.27	59.58	21.91	25.84		28.34	40.77	14.48					37.0633	1.31505	0.920317	0.764637		0.59115	0.697185	0.390683		1.54519	1.60752	1.10001			0.395114	-0.119798	-0.387153		-0.758403	-0.520387	-1.35593		0.627787	0.684835	0.137515
Dnajc15		NM_013238.2	NM_013238.2:664	Endogenous	mRNA	100	3341.41	3362.75	4674.18	4227.08	3390.2	2835.2		2584.52	3787.34	2606.71					3096.23	1.07919	1.08608	0.834732		1.09495	0.915695	0.841899		1.50964	1.36524	1.22321			0.109946	0.11913	-0.260615		0.130859	-0.127061	-0.248281		0.594202	0.44915	0.290674
Efhd2		NM_024329.5	NM_024329.5:842	Endogenous	mRNA	100	1896.48	2102.62	1444.75	1444.77	2043.68	2155.93		1566.69	1123.27	1616.78					1855.26	1.02222	1.13333	0.844457		1.10156	1.16206	0.871456		0.77873	0.778741	0.60545			0.0317002	0.180564	-0.243904		0.139545	0.216686	-0.198501		-0.360804	-0.360784	-0.723919
Eif2ak1		NM_014413.2	NM_014413.2:1685	Endogenous	mRNA	100	6086.5	6048.4	7016.82	5889.31	5854.17	4542.6		3911.57	4709.57	3811.8					5348.82	1.13791	1.13079	0.731295		1.09448	0.849271	0.712643		1.31184	1.10105	0.880487			0.186391	0.177332	-0.451474		0.130243	-0.235703	-0.488749		0.391596	0.138877	-0.183626
Eif2ak2		NM_001135652.2	NM_001135652.2:516	Endogenous	mRNA	100	1948.08	2240.11	3122.28	2713.79	2256.81	2334.06		1985.42	3187.04	1827.8					2057.87	0.946649	1.08856	0.964794		1.09667	1.13421	0.8882		1.51724	1.31874	1.54871			-0.0790989	0.122418	-0.0517076		0.133133	0.18169	-0.171044		0.601448	0.399157	0.631065
Eif2ak3		NM_004836.5	NM_004836.5:938	Endogenous	mRNA	100	637.89	655.39	1533.43	1301.79	663.3	598.97		565.61	1335.55	504.79					619.63	1.02947	1.05771	0.912819		1.07048	0.966658	0.814664		2.47475	2.10092	2.1554			0.0419007	0.0809467	-0.131599		0.0982545	-0.0489232	-0.295724		1.30728	1.07102	1.10796
Eif2ak4		NM_001013703.2	NM_001013703.2:2715	Endogenous	mRNA	100	3834.52	3791.75	4561.49	4371.56	3483.82	3436.02		3210.68	3755	2873.59					3612.32	1.06151	1.04967	0.888815		0.964428	0.951196	0.795498		1.26276	1.21018	1.0395			0.0861216	0.0699395	-0.170045		-0.0522543	-0.0721859	-0.33007		0.336581	0.275224	0.0558885
Eif2s1		NM_004094.4	NM_004094.4:2410	Endogenous	mRNA	100	2942.91	2801.43	4313.92	3632.79	3424.06	2634.01		2401.57	3404.95	2233.29					2715.3	1.08382	1.03172	0.884457		1.26102	0.970061	0.822483		1.58874	1.33789	1.25399			0.11613	0.0450501	-0.177136		0.334595	-0.0438526	-0.281943		0.667886	0.419965	0.32652
Eif2s2		NM_003908.3	NM_003908.3:1610	Endogenous	mRNA	100	20.07	22.74	51.73	44.68	23.9	25.84		29.63	29.52	26.89					24.1467	0.831171	0.941745	1.22708		0.989785	1.07013	1.11361		2.14232	1.85036	1.22253			-0.266783	-0.0865918	0.295235		-0.0148134	0.097782	0.155246		1.09918	0.887805	0.289869
Eif3c		NM_001199142.1	NM_001199142.1:860	Endogenous	mRNA	100	8202.3	8329.86	16405.8	16452.5	9766.25	10141		7319.37	14107.6	9041.78					7950.51	1.03167	1.04771	0.920616		1.22838	1.27552	1.13726		2.06349	2.06937	1.77443			0.0449811	0.0672448	-0.119328		0.296757	0.351082	0.185559		1.04509	1.04919	0.827355
Eif4ebp1		NM_004095.3	NM_004095.3:363	Endogenous	mRNA	100	11714.3	10402.5	23049.5	22009.7	16331.5	14529.5		9063.86	18159.3	12219.5					10393.6	1.12707	1.00086	0.872066		1.57131	1.39793	1.17568		2.21767	2.11763	1.74717			0.172581	0.00124179	-0.197491		0.651971	0.483296	0.233496		1.14904	1.08245	0.805017
Eprs		NM_004446.2	NM_004446.2:820	Endogenous	mRNA	100	6906.44	7592.8	14273.8	11809.9	8146.84	7689.75		5873.79	12244.9	6475.41					6791.01	1.017	1.11807	0.864936		1.19965	1.13234	0.953527		2.10187	1.73905	1.8031			0.0243161	0.161006	-0.209334		0.262614	0.179311	-0.0686546		1.07167	0.7983	0.850481
Ern1		NM_001433.2	NM_001433.2:435	Endogenous	mRNA	100	908.82	915.89	3292.25	2950.62	1219.04	1065.05		700.89	2617.68	976.48					841.867	1.07953	1.08793	0.832543		1.44802	1.26511	1.1599		3.91065	3.50485	3.10938			0.110403	0.121583	-0.264404		0.534082	0.339257	0.213999		1.96741	1.80935	1.63663
Extl1		NM_004455.2	NM_004455.2:1906	Endogenous	mRNA	100	12.9	21.71	27.71	35.75	19.92	13.84		11.6	28.12	20.69					15.4033	0.837481	1.40944	0.753084		1.29323	0.898507	1.34322		1.79896	2.32093	1.82558			-0.255872	0.495117	-0.409118		0.370975	-0.154399	0.425691		0.847164	1.2147	0.868354
Fgf19		NM_005117.2	NM_005117.2:786	Endogenous	mRNA	100	1.43	5.17	24.02	17.87	5.98	11.08		7.73	11.25	4.14					4.77667	0.299372	1.08234	1.61828		1.25192	2.31961	0.866713		5.02861	3.7411	2.3552			-1.73999	0.11416	0.694464		0.324141	1.21388	-0.206373		2.33016	1.90346	1.23585
Fgf21		NM_019113.2	NM_019113.2:125	Endogenous	mRNA	100	10.03	9.3	22.17	10.43	29.88	6.46		6.44	14.06	17.58					8.59	1.16764	1.08265	0.749709		3.47846	0.752037	2.04657		2.58091	1.2142	1.63679			0.223592	0.114573	-0.415597		1.79845	-0.411124	1.03321		1.36788	0.280009	0.710867
Gadd45a		NM_001924.2	NM_001924.2:865	Endogenous	mRNA	100	3909.06	4495.72	6492.13	6053.15	11385.7	11473.7		2980.06	5544.64	11721.9					3794.95	1.03007	1.18466	0.785271		3.00022	3.02342	3.08883		1.71073	1.59506	1.46106			0.0427421	0.244473	-0.348738		1.58507	1.59618	1.62706		0.774612	0.673606	0.547014
Gclc		NM_001498.2	NM_001498.2:520	Endogenous	mRNA	100	918.85	991.35	2566.18	2353.34	944.16	1005.98		883.84	2305.58	849.25					931.347	0.986582	1.06443	0.948991		1.01376	1.08013	0.911852		2.75534	2.52681	2.47553			-0.0194889	0.0900762	-0.075533		0.0197131	0.111211	-0.133129		1.46223	1.33732	1.30774
Gclm		NM_002061.2	NM_002061.2:599	Endogenous	mRNA	100	1115.24	1262.19	2756.48	2545.48	1059.69	1482.21		1079.67	2647.2	1174.06					1152.37	0.967782	1.0953	0.936915		0.919577	1.28623	1.01883		2.39202	2.20891	2.29719			-0.0472456	0.131329	-0.0940094		-0.120958	0.36315	0.0269063		1.25823	1.14334	1.19987
Gdf15		NM_004864.2	NM_004864.2:180	Endogenous	mRNA	100	37.27	38.25	332.55	370.87	29.88	43.38		29.63	261.49	23.79					35.05	1.06334	1.0913	0.845364		0.852496	1.23766	0.678745		9.48787	10.5812	7.46049			0.0886004	0.126045	-0.242356		-0.230234	0.307616	-0.559059		3.24608	3.40343	2.89927
Ghitm		NM_014394.2	NM_014394.2:750	Endogenous	mRNA	100	3034.65	3542.62	8716.52	8982.92	3517.68	4507.53		2647.65	7272.42	3668.02					3074.97	0.986887	1.15208	0.861032		1.14397	1.46588	1.19286		2.83467	2.9213	2.36504			-0.0190438	0.204243	-0.215861		0.19405	0.551763	0.254428		1.50318	1.54661	1.24186
Gpx4		NM_001039847.1	NM_001039847.1:435	Endogenous	mRNA	100	10121.7	10509	14715.4	15007.8	9887.76	10426.2		8409.35	11827.4	8856.62					9680.01	1.04563	1.08564	0.868733		1.02146	1.07709	0.914939		1.52018	1.55039	1.22183			0.0643721	0.118542	-0.203015		0.0306347	0.107132	-0.128253		0.604243	0.632629	0.289046
Gss		NM_000178.2	NM_000178.2:1510	Endogenous	mRNA	100	1963.85	2164.65	2660.41	2825.5	1834.53	2132.86		1561.53	2416.64	1578.51					1896.68	1.03542	1.14129	0.823298		0.967234	1.12452	0.83225		1.40267	1.48971	1.27414			0.050211	0.19066	-0.280513		-0.0480633	0.169316	-0.26491		0.488175	0.575032	0.349529
Hax1		NM_006118.3	NM_006118.3:920	Endogenous	mRNA	100	1413.4	1536.13	3713.48	3991.75	1882.34	2120.86		1382.45	3295.29	1701.61					1443.99	0.978813	1.06381	0.95738		1.30357	1.46875	1.17841		2.57167	2.76438	2.28207			-0.0308943	0.0892362	-0.0628368		0.382463	0.554585	0.236836		1.36271	1.46696	1.19034
Hebp1		NM_015987.3	NM_015987.3:470	Endogenous	mRNA	100	4379.24	5065.31	6141.1	6549.14	4463.83	4634.89		2958.15	5276.12	4109.71					4134.23	1.05926	1.22521	0.715526		1.07972	1.1211	0.994068		1.48543	1.58412	1.2762			0.0830607	0.293031	-0.482925		0.110662	0.164915	-0.00858322		0.570877	0.663686	0.351858
Herpud1		NM_001010989.1	NM_001010989.1:900	Endogenous	mRNA	100	1188.34	1410.02	10067	10864.1	1746.89	2232.54		1012.68	10417.3	1982.97					1203.68	0.987256	1.17142	0.84132		1.45129	1.85476	1.64742		8.36356	9.02574	8.65453			-0.0185042	0.228264	-0.249274		0.537337	0.891234	0.720211		3.06412	3.17404	3.11346
Hspa5		NM_005347.3	NM_005347.3:3635	Endogenous	mRNA	100	2208.97	2003.38	18554.5	16171	1734.94	1495.13		1486.81	14255.2	1310.6					1899.72	1.16279	1.05457	0.782647		0.913261	0.787027	0.689891		9.76696	8.51233	7.50386			0.217587	0.0766493	-0.353566		-0.130901	-0.345516	-0.535559		3.28791	3.08955	2.90763
Il6		NM_000600.3	NM_000600.3:364	Endogenous	mRNA	100	74.54	81.67	188.45	151.92	364.52	361.78		60.55	157.45	388.94					72.2533	1.03165	1.13033	0.838024		5.04503	5.0071	5.383		2.60818	2.1026	2.17914			0.0449507	0.176742	-0.254937		2.33486	2.32398	2.42841		1.38305	1.07218	1.12376
Irf7		NM_001572.3	NM_001572.3:1763	Endogenous	mRNA	100	18.64	24.81	59.12	37.24	51.79	21.23		12.88	44.99	24.83					18.7767	0.992721	1.32132	0.685958		2.75821	1.13066	1.32239		3.14859	1.98331	2.39606			-0.0105391	0.401981	-0.543808		1.46373	0.177163	0.403143		1.65471	0.987912	1.26066
Lonp1		NM_004793.2	NM_004793.2:480	Endogenous	mRNA	100	761.17	806.32	2032.25	1982.47	1003.91	1099.19		596.53	1536.59	904.07					721.34	1.05522	1.11781	0.826975		1.39173	1.52382	1.25332		2.81733	2.74832	2.13019			0.0775393	0.160673	-0.274085		0.476879	0.607689	0.325755		1.49433	1.45855	1.09098
Mars2		NM_138395.2	NM_138395.2:1710	Endogenous	mRNA	100	184.92	161.26	463.72	393.22	268.91	294.41		181.66	385.2	226.54					175.947	1.051	0.916528	1.03247		1.52836	1.67329	1.28755		2.63557	2.23488	2.1893			0.0717631	-0.12575	0.0461026		0.611985	0.742688	0.364628		1.39812	1.1602	1.13047
Mthfd2		NM_006636.3	NM_006636.3:1005	Endogenous	mRNA	100	10422.7	10936.9	25632.3	22863.2	16616.4	19052.3		7128.69	20771.3	18445					9496.12	1.09758	1.15173	0.750695		1.74981	2.00633	1.94237		2.69924	2.40763	2.18735			0.134324	0.203799	-0.413702		0.807195	1.00456	0.957817		1.43255	1.26761	1.12918
Myc		NM_002467.3	NM_002467.3:1610	Endogenous	mRNA	100	14113.9	14558.1	19788.6	18555.7	17715.9	16254.4		9947.69	15121.2	13207.4					12873.2	1.09638	1.13088	0.772741		1.37618	1.26265	1.02595		1.53719	1.44141	1.17463			0.132743	0.177449	-0.371942		0.460668	0.336456	0.0369662		0.620294	0.527483	0.232201
Nars		NM_004539.3	NM_004539.3:1575	Endogenous	mRNA	100	5745.33	5824.08	13956	13061	7009.47	7174.76		4796.69	11665.7	6019.24					5455.37	1.05315	1.06759	0.879261		1.28488	1.31517	1.10336		2.55822	2.39417	2.13839			0.0747136	0.094354	-0.185637		0.361629	0.395254	0.141905		1.35514	1.25952	1.09652
Nfe2l2		NM_006164.3	NM_006164.3:995	Endogenous	mRNA	100	2759.42	2661.87	6144.8	5141.61	4581.35	4475.23		2487.89	5218.49	3691.81					2636.39	1.04666	1.00966	0.943672		1.73773	1.69748	1.40033		2.33076	1.95024	1.9794			0.0657994	0.0138745	-0.0836429		0.797207	0.763396	0.485763		1.2208	0.963655	0.985067
Nmrk2		NM_170678.2	NM_170678.2:501	Endogenous	mRNA	100	7.17	5.17	7.39	16.38	1.99	12		6.44	9.84	3.1					6.26	1.14537	0.825879	1.02875		0.317891	1.91693	0.495208		1.18051	2.61661	1.57188			0.19581	-0.275998	0.040898		-1.65339	0.9388	-1.01389		0.239412	1.3877	0.652496
Nupr1		NM_012385.2	NM_012385.2:631	Endogenous	mRNA	100	288.13	284.28	2492.28	2426.33	332.65	296.26		212.59	1892.26	217.23					261.667	1.10113	1.08642	0.812446		1.27127	1.1322	0.830178		9.52464	9.2726	7.23157			0.13899	0.119582	-0.299656		0.346275	0.179134	-0.268507		3.25166	3.21297	2.85431
Oma1		NM_145243.4	NM_145243.4:1425	Endogenous	mRNA	100	541.85	645.05	969.94	907.08	428.26	523.29		436.77	1030.48	423.07					541.223	1.00116	1.19184	0.807005		0.791281	0.966865	0.781692		1.79213	1.67598	1.90398			0.00166949	0.253187	-0.30935		-0.337737	-0.0486133	-0.355328		0.841671	0.745006	0.929021
P2rx3		NM_002559.3	NM_002559.3:795	Endogenous	mRNA	100	8.6	8.27	11.09	23.83	11.95	4.61		5.15	18.28	11.38					7.34	1.17166	1.1267	0.701635		1.62807	0.628065	1.55041		1.5109	3.24659	2.49046			0.228557	0.172107	-0.511208		0.703159	-0.671013	0.632649		0.595407	1.69893	1.31641
Pck2		NM_004563.2	NM_004563.2:795	Endogenous	mRNA	100	881.58	879.71	2497.83	2417.39	1350.5	1377.92		663.52	2055.34	1105.79					808.27	1.0907	1.08839	0.820914		1.67085	1.70478	1.36809		3.09034	2.99082	2.54289			0.125254	0.122191	-0.284697		0.740584	0.769583	0.452168		1.62777	1.58054	1.34647
Phgdh		NM_006623.2	NM_006623.2:505	Endogenous	mRNA	100	13060.3	13900.7	29246	29010.2	14935.2	14905.1		8651.57	24006.2	14422.8					11870.9	1.1002	1.17099	0.728808		1.25814	1.25561	1.21497		2.46368	2.44381	2.02228			0.137767	0.227731	-0.45639		0.331294	0.328383	0.280927		1.30082	1.28913	1.01598
Polr3gl		NM_032305.1	NM_032305.1:644	Endogenous	mRNA	100	1119.54	1155.72	1139.91	1219.87	778.83	791.86		829.73	999.55	756.15					1035	1.08168	1.11664	0.801674		0.752495	0.765085	0.730582		1.10137	1.17862	0.965752			0.11328	0.159166	-0.318912		-0.410246	-0.386309	-0.452882		0.139294	0.237101	-0.0502755
Psat1		NM_021154.3	NM_021154.3:1445	Endogenous	mRNA	100	3575.07	3215.96	12223.1	10943	6654.91	5272.63		2355.19	8592.5	4591.75					3048.74	1.17264	1.05485	0.772513		2.18284	1.72945	1.50611		4.00923	3.58936	2.81838			0.229758	0.0770363	-0.37237		1.12621	0.79031	0.590831		2.00332	1.84373	1.49486
Psph		XM_005271773.1	XM_005271773.1:802	Endogenous	mRNA	100	1882.14	1744.95	3369.85	3124.88	2047.67	1702.78		1441.71	2583.94	1515.41					1689.6	1.11396	1.03276	0.853285		1.21193	1.0078	0.896905		1.99447	1.84948	1.52932			0.155692	0.046504	-0.228901		0.277301	0.0112103	-0.156974		0.996003	0.887119	0.612891
Pstk		NM_153336.2	NM_153336.2:1058	Endogenous	mRNA	100	541.85	472.42	925.6	773.03	474.07	382.09		329.83	677.62	311.36					448.033	1.2094	1.05443	0.736173		1.05811	0.852816	0.694948		2.06592	1.72539	1.51243			0.274287	0.076464	-0.441883		0.081494	-0.229694	-0.525022		1.04678	0.786918	0.59687
Pycr1		NM_006907.2	NM_006907.2:513	Endogenous	mRNA	100	1945.21	2035.43	4007.24	3890.46	2565.56	2685.69		1628.53	3253.12	2092.61					1869.72	1.04037	1.08863	0.871001		1.37216	1.43641	1.11921		2.14323	2.08077	1.73989			0.0571011	0.122509	-0.199255		0.456449	0.522468	0.162479		1.09978	1.05712	0.798999
Rcc2		NM_018715.3	NM_018715.3:3780	Endogenous	mRNA	100	2712.12	2685.65	3715.33	3635.77	3850.33	3381.57		2382.24	3075.98	3091.85					2593.34	1.0458	1.0356	0.9186		1.4847	1.30395	1.19223		1.43264	1.40197	1.18611			0.0646115	0.0504618	-0.122491		0.570173	0.382884	0.253661		0.518681	0.487451	0.246237
Rhbdd1		NM_001167608.1	NM_001167608.1:606	Endogenous	mRNA	100	1797.57	1747.02	3935.18	3460.01	2296.65	1771.08		1394.04	3160.33	1634.37					1646.21	1.09194	1.06124	0.846818		1.39511	1.07585	0.992808		2.39045	2.1018	1.91976			0.1269	0.0857477	-0.239876		0.480383	0.105481	-0.0104138		1.25728	1.07163	0.940927
Sars		NR_034073.1	NR_034073.1:1095	Endogenous	mRNA	100	172.02	195.38	539.47	487.05	203.17	205.81		163.63	445.65	187.23					177.01	0.97181	1.10378	0.924411		1.14779	1.1627	1.05774		3.04768	2.75154	2.51765			-0.0412546	0.142452	-0.113394		0.198857	0.217482	0.0809808		1.60771	1.46024	1.33208
Scly		NM_016510.5	NM_016510.5:175	Endogenous	mRNA	100	336.86	323.56	506.22	525.78	390.41	405.16		270.56	503.29	308.25					310.327	1.0855	1.04264	0.871855		1.25806	1.30559	0.993308		1.63125	1.69428	1.62181			0.118361	0.0602456	-0.197839		0.331202	0.384704	-0.00968678		0.705977	0.760672	0.697602
Sephs1		NM_001195602.1	NM_001195602.1:2635	Endogenous	mRNA	100	655.09	689.5	1008.74	945.81	738.99	623.89		574.62	836.48	512.03					639.737	1.024	1.07779	0.898213		1.15515	0.975229	0.800376		1.57681	1.47844	1.30754			0.034215	0.108072	-0.15487		0.208077	-0.0361865	-0.32125		0.657004	0.564072	0.386853
Sepsecs		NM_016955.3	NM_016955.3:513	Endogenous	mRNA	100	120.41	161.26	195.84	226.4	115.53	172.59		122.4	257.27	134.47					134.69	0.893979	1.19727	0.908753		0.857747	1.28139	0.998367		1.45401	1.6809	1.91009			-0.161688	0.259746	-0.138039		-0.221375	0.357706	-0.0023584		0.540033	0.749231	0.93364
Sesn2		NM_031459.4	NM_031459.4:935	Endogenous	mRNA	100	342.6	315.29	1415.19	1243.7	754.93	670.96		229.33	1078.28	554.44					295.74	1.15845	1.06611	0.775445		2.55268	2.26875	1.87475		4.78525	4.20538	3.64604			0.212196	0.09235	-0.366904		1.35201	1.1819	0.906702		2.25859	2.07224	1.86633
Shmt2		NM_001166356.1	NM_001166356.1:1460	Endogenous	mRNA	100	4829.35	4790.34	14926	14062	9069.3	9633.49		3380.75	10363.9	7366.25					4333.48	1.11443	1.10543	0.780147		2.09284	2.22304	1.69985		3.44434	3.24496	2.39158			0.156303	0.144602	-0.358183		1.06547	1.15253	0.765404		1.78423	1.6982	1.25796
Slc1a4		NM_003038.4	NM_003038.4:3030	Endogenous	mRNA	100	508.88	474.49	2287.21	2112.05	462.12	380.24		342.71	1665.92	374.46					442.027	1.15124	1.07344	0.775315		1.04546	0.86022	0.847143		5.17437	4.77811	3.76882			0.203192	0.102244	-0.367145		0.0641341	-0.217223	-0.239322		2.37138	2.25644	1.91411
Slc1a5		NM_001145144.1	NM_001145144.1:180	Endogenous	mRNA	100	190.65	235.69	781.49	904.1	312.73	478.07		149.45	676.21	312.39					191.93	0.993331	1.228	0.778669		1.6294	2.49086	1.62762		4.07174	4.71057	3.52321			-0.0096537	0.29631	-0.360917		0.704337	1.31664	0.702768		2.02565	2.2359	1.81689
Slc38a2		NM_018976.4	NM_018976.4:1170	Endogenous	mRNA	100	28296.6	26755.2	55964.6	48888.5	33380.1	28046.5		25420	49138.4	25151.7					26824	1.0549	0.997437	0.947661		1.24442	1.04558	0.937658		2.08637	1.82257	1.83188			0.0771085	-0.00370239	-0.0775565		0.315468	0.0643006	-0.0928658		1.06099	0.865972	0.873329
Slc3a2		NM_001012662.2	NM_001012662.2:1505	Endogenous	mRNA	100	3163.66	3420.64	42928.6	48376.1	6005.56	7822.65		3012.27	42088.1	6801.25					3198.86	0.988997	1.06933	0.941671		1.87741	2.44545	2.12615		13.42	15.1229	13.1572			-0.0159618	0.0967099	-0.0867053		0.908742	1.2901	1.08824		3.74631	3.91867	3.71778
Slc6a9		NM_001024845.1	NM_001024845.1:1155	Endogenous	mRNA	100	80.27	77.53	476.66	494.5	93.62	83.06		100.49	365.52	73.44					86.0967	0.932324	0.900499	1.16718		1.08738	0.96473	0.852995		5.53634	5.74354	4.24546			-0.101096	-0.151203	0.223023		0.120859	-0.0518035	-0.229391		2.46893	2.52194	2.08592
Slc7a1		NM_003045.4	NM_003045.4:1013	Endogenous	mRNA	100	2008.29	2028.19	5498.17	4904.78	2790.64	2608.16		1448.16	4546.49	2399.83					1828.21	1.0985	1.10938	0.792118		1.52643	1.42662	1.31266		3.0074	2.68283	2.48685			0.135533	0.149758	-0.336213		0.610162	0.512598	0.392498		1.58852	1.42375	1.31432
Slc7a11		NM_014331.3	NM_014331.3:636	Endogenous	mRNA	100	1829.1	1672.59	15149.5	7392.18	3185.04	2298.06		1479.08	12261.8	1670.57					1660.26	1.1017	1.00743	0.890874		1.9184	1.38416	1.00621		9.12481	4.45243	7.38545			0.139728	0.0106776	-0.166706		0.939905	0.46901	0.00893414		3.18979	2.15459	2.88469
Slc7a3		NM_032803.5	NM_032803.5:1945	Endogenous	mRNA	100	15.77	19.64	22.17	19.36	21.91	17.54		16.75	19.68	14.48					17.3867	0.907017	1.1296	0.963382		1.26016	1.00882	0.832822		1.27512	1.1135	1.1319			-0.140799	0.175814	-0.0538203		0.333608	0.0126674	-0.26392		0.350627	0.155098	0.178749
Slc7a5		NM_003486.5	NM_003486.5:785	Endogenous	mRNA	100	1271.49	1324.22	4494.98	3969.4	2712.96	2805.67		1066.79	3724.08	2454.66					1220.83	1.04149	1.08469	0.873821		2.22222	2.29816	2.01064		3.68189	3.25139	3.05044			0.0586539	0.117277	-0.19459		1.152	1.20048	1.00766		1.88045	1.70105	1.60902
Sphk2		NM_020126.3	NM_020126.3:2443	Endogenous	mRNA	100	157.68	170.57	308.53	223.42	123.5	125.52		106.94	199.63	102.41					145.063	1.08697	1.17583	0.737195		0.851352	0.865277	0.705968		2.12686	1.54015	1.37616			0.120317	0.233681	-0.439881		-0.232172	-0.208766	-0.502326		1.08873	0.623075	0.460646
Sqstm1		NM_003900.3	NM_003900.3:1445	Endogenous	mRNA	100	5055.84	4930.93	19888.4	17627.7	5525.51	4709.65		3659.04	14248.2	4029.03					4548.6	1.11151	1.08405	0.804432		1.21477	1.03541	0.885773		4.37241	3.87542	3.13244			0.152527	0.116436	-0.313958		0.280684	0.0501962	-0.174991		2.12843	1.95435	1.64729
Tfcp2l1		NM_014553.2	NM_014553.2:312	Endogenous	mRNA	100	2.87	3.1	7.39	11.92	5.98	11.08		5.15	11.25	10.34					3.70667	0.774281	0.836331	1.38939		1.61331	2.98921	2.78957		1.99371	3.21583	3.03507			-0.369072	-0.257854	0.47445		0.690023	1.57976	1.48004		0.995452	1.68519	1.60173
Trib3		NM_021158.3	NM_021158.3:1830	Endogenous	mRNA	100	804.17	706.04	5579.46	5211.61	1852.46	1596.65		691.87	4806.57	1610.58					734.027	1.09556	0.961872	0.942568		2.5237	2.17519	2.19417		7.60117	7.10003	6.54822			0.131668	-0.0560826	-0.0853315		1.33554	1.12114	1.13368		2.92622	2.82782	2.7111
Txnrd1		NM_001093771.1	NM_001093771.1:1009	Endogenous	mRNA	100	25276.3	22984.1	61331.6	56721.5	35621	33344.1		21795.8	49359.1	29121.8					23352.1	1.0824	0.984243	0.933355		1.52539	1.42789	1.24707		2.62639	2.42897	2.11369			0.114236	-0.022913	-0.0995023		0.609178	0.51388	0.318547		1.39308	1.28035	1.07977
Vegfa		NM_001025366.1	NM_001025366.1:1325	Endogenous	mRNA	100	3364.35	2973.03	10325.7	8930.79	5832.26	4120.83		2584.52	7805.23	3821.11					2973.97	1.13127	0.999685	0.869048		1.9611	1.38563	1.28485		3.47203	3.00299	2.62452			0.177939	-0.000454456	-0.202492		0.971667	0.470546	0.361603		1.79578	1.5864	1.39205
Xbp1		NM_005080.2	NM_005080.2:440	Endogenous	mRNA	100	1606.92	1724.27	3789.23	3489.8	2220.96	1695.4		1042.31	2644.39	1478.17					1457.83	1.10227	1.18276	0.714972		1.52347	1.16296	1.01395		2.59922	2.39383	1.81392			0.140472	0.24216	-0.484041		0.607358	0.2178	0.0199864		1.37808	1.25932	0.859109
Xpot		NM_007235.4	NM_007235.4:1724	Endogenous	mRNA	100	3603.74	4072.93	11338.1	11659.5	4433.95	5368.61		3201.66	9921.03	4562.79					3626.11	0.993831	1.12322	0.882946		1.22278	1.48054	1.25832		3.1268	3.21542	2.736			-0.00892776	0.167644	-0.179603		0.29017	0.566126	0.331494		1.64469	1.68501	1.45207
														4335.45	7775.71	5108.95					4335.45
Actb		NM_001101.2	NM_001101.2:1010	Housekeeping	mRNA	100	49706.9	55323.6	58257.3	64758.6	37855.9	49220.1		47208.1	54435.6	38475.9					50746.2
B2m		NM_004048.2	NM_004048.2:235	Housekeeping	mRNA	100	38348.1	42138.2	55578.5	54241.6	42626.5	40653.6		31981.8	47764.9	37015.4					37489.4
Gapdh		NM_001256799.1	NM_001256799.1:386	Housekeeping	mRNA	100	296107	282243	368387	367959	328670	298239		255874	306829	278612					278075
Hprt		NM_000194.1	NM_000194.1:240	Housekeeping	mRNA	100	7472.66	6517.72	5697.7	4845.21	9449.54	6796.36		5563.29	4085.38	6381.28					6517.89
Sdha		NM_004168.1	NM_004168.1:230	Housekeeping	mRNA	100	637.89	607.84	655.86	649.4	669.28	717.11		544.99	569.37	554.44					596.907
Tubb		NM_178014.2	NM_178014.2:1955	Housekeeping	mRNA	100	6271.42	5856.12	3783.69	3960.47	6266.49	6202		6382.71	3655.19	5602.37					6170.08
Vcl		NM_014000.2	NM_014000.2:4780	Housekeeping	mRNA	100	5580.49	6168.31	5583.16	5846.12	4479.77	5220.02		4595.7	5065.25	4368.32					5448.17
NEG_A		ERCC_00096.1	ERCC_00096.1:230	Negative	SYSTEM	90.91	5	7	2	8	3	11		1	5	6					4.33333
NEG_B		ERCC_00041.1	ERCC_00041.1:440	Negative	SYSTEM	90.91	4	4	5	9	1	5		5	10	5					4.33333
NEG_C		ERCC_00019.1	ERCC_00019.1:140	Negative	SYSTEM	90.91	4	2	2	1	1	8		6	3	5					4
NEG_D		ERCC_00076.1	ERCC_00076.1:355	Negative	SYSTEM	100	3	2	8	10	2	8		4	6	6					3
NEG_E		ERCC_00098.1	ERCC_00098.1:785	Negative	SYSTEM	100	5	4	6	17	3	10		5	13	6					4.66667
NEG_F		ERCC_00126.1	ERCC_00126.1:220	Negative	SYSTEM	100	15	16	18	20	15	14		19	25	24					16.6667
NEG_G		ERCC_00144.1	ERCC_00144.1:15	Negative	SYSTEM	90.91	2	1	3	5	3	4		2	5	4					1.66667
NEG_H		ERCC_00154.1	ERCC_00154.1:115	Negative	SYSTEM	54.55	1	3	1	2	1	4		1	1	3					1.66667
POS_A		ERCC_00117.1	ERCC_00117.1:385	Positive	SYSTEM	100	4554	7436	8030	11781	3876	16118		6353	11554	10737					6114.33
POS_B		ERCC_00112.1	ERCC_00112.1:695	Positive	SYSTEM	100	2006	3170	3260	4769	1615	6301		2782	5102	4636					2652.67
POS_C		ERCC_00002.1	ERCC_00002.1:850	Positive	SYSTEM	100	752	961	1080	1433	644	1914		1163	1527	1469					958.667
POS_D		ERCC_00092.1	ERCC_00092.1:540	Positive	SYSTEM	100	178	217	202	312	123	413		182	296	274					192.333
POS_E		ERCC_00035.1	ERCC_00035.1:485	Positive	SYSTEM	100	33	39	34	63	23	91		38	68	65					36.6667
POS_F		ERCC_00034.1	ERCC_00034.1:195	Positive	SYSTEM	100	17	16	29	31	16	36		13	32	32					15.3333
																					#DIV/0!

## Sheet: Heatmaplog2FC
genename	uninf	uninf2	uninf3	Toxo1	Toxo2	Toxo3	tun1	tun2	tun3
Aars	-0.26184	0.216894	0.00539644	-0.347768	-0.121501	-0.329775	0.713557	0.944304	0.397322
Afg3l2	0.181837	0.0966992	-0.328528	0.318304	-0.10939	-0.275463	0.400685	0.18412	-0.0815441
Aldh18a1	-0.0269636	0.133994	-0.118432	0.171065	0.411469	0.25041	0.0845578	0.191866	0.0255889
Aldh1l2	0.240034	0.00557885	-0.294941	0.635301	0.155085	0.132026	2.06563	1.95562	1.78841
Ankrd1	0.0180208	0.100253	-0.127417	-0.618245	-0.312295	-0.648964	0.897746	0.988143	0.722752
Arhgef2	0.0802656	0.203538	-0.337761	0.247866	0.326685	0.0591973	1.38975	1.38893	1.12141
Asns	0.178194	0.102746	-0.331486	1.12569	0.911588	0.704878	2.4373	2.30566	2.00213
Atf3	0.0124268	0.0527072	-0.0677275	2.74992	2.5905	2.63547	0.89041	0.920154	0.791713
Atf4	0.227773	0.0261293	-0.302764	0.171198	-0.294793	-0.410034	1.52224	1.29387	1.05825
Atf5	0.115934	0.401726	-0.748466	-0.299263	-0.0128096	-0.366301	1.62881	1.5948	1.40058
Atf6	0.0650579	0.219314	-0.340636	0.289728	0.221451	0.0201102	1.31483	1.15723	1.08451
Bglap	-0.0312598	0.248973	-0.263484	0.839159	0.214548	0.571947	1.37201	1.58323	1.33633
Cbs	0.00250094	0.367791	-0.498404	-0.0162923	0.491147	0.0730059	2.08955	2.40145	1.91088
Ccnd2	-0.279713	0.750992	-1.01948	0.61053	0.200913	-0.165269	0.501525	1.51271	0.566419
Cdkn1a	0.0943051	-0.0285692	-0.0708805	0.645806	0.78101	0.684343	1.48277	1.74207	1.58197
Cebpb	0.0383516	-0.0308714	-0.00834653	0.255145	0.250816	0.147517	1.81834	1.80706	1.73977
Chac1	0.11504	-0.144038	0.0172265	1.24171	1.11352	0.836959	1.85694	1.81873	1.52328
Cox10	0.13624	0.193136	-0.400269	0.137539	0.0646644	-0.256952	0.793409	0.542038	0.494231
Cth	0.0329853	-0.0833868	0.0468872	1.08788	0.976448	0.920284	1.73496	1.6504	1.64651
Ddit3	0.155402	0.0507388	-0.233663	0.441435	0.25581	0.125623	2.85704	2.73153	2.4209
Ddr2	0.0944777	0.15732	-0.291402	0.406366	0.342442	-0.0271783	1.32666	1.08545	1.07376
Dele1	0.206292	0.112889	-0.386677	0.0869432	-0.351454	-0.601308	1.05647	0.835706	0.584626
Disc1	0.395114	-0.119798	-0.387153	-0.758403	-0.520387	-1.35593	0.627787	0.684835	0.137515
Dnajc15	0.109946	0.11913	-0.260615	0.130859	-0.127061	-0.248281	0.594202	0.44915	0.290674
Efhd2	0.0317002	0.180564	-0.243904	0.139545	0.216686	-0.198501	-0.360804	-0.360784	-0.723919
Eif2ak1	0.186391	0.177332	-0.451474	0.130243	-0.235703	-0.488749	0.391596	0.138877	-0.183626
Eif2ak2	-0.0790989	0.122418	-0.0517076	0.133133	0.18169	-0.171044	0.601448	0.399157	0.631065
Eif2ak3	0.0419007	0.0809467	-0.131599	0.0982545	-0.0489232	-0.295724	1.30728	1.07102	1.10796
Eif2ak4	0.0861216	0.0699395	-0.170045	-0.0522543	-0.0721859	-0.33007	0.336581	0.275224	0.0558885
Eif2s1	0.11613	0.0450501	-0.177136	0.334595	-0.0438526	-0.281943	0.667886	0.419965	0.32652
Eif2s2	-0.266783	-0.0865918	0.295235	-0.0148134	0.097782	0.155246	1.09918	0.887805	0.289869
Eif3c	0.0449811	0.0672448	-0.119328	0.296757	0.351082	0.185559	1.04509	1.04919	0.827355
Eif4ebp1	0.172581	0.00124179	-0.197491	0.651971	0.483296	0.233496	1.14904	1.08245	0.805017
Eprs	0.0243161	0.161006	-0.209334	0.262614	0.179311	-0.0686546	1.07167	0.7983	0.850481
Ern1	0.110403	0.121583	-0.264404	0.534082	0.339257	0.213999	1.96741	1.80935	1.63663
Extl1	-0.255872	0.495117	-0.409118	0.370975	-0.154399	0.425691	0.847164	1.2147	0.868354
Fgf19	-1.73999	0.11416	0.694464	0.324141	1.21388	-0.206373	2.33016	1.90346	1.23585
Fgf21	0.223592	0.114573	-0.415597	1.79845	-0.411124	1.03321	1.36788	0.280009	0.710867
Gadd45a	0.0427421	0.244473	-0.348738	1.58507	1.59618	1.62706	0.774612	0.673606	0.547014
Gclc	-0.0194889	0.0900762	-0.075533	0.0197131	0.111211	-0.133129	1.46223	1.33732	1.30774
Gclm	-0.0472456	0.131329	-0.0940094	-0.120958	0.36315	0.0269063	1.25823	1.14334	1.19987
Gdf15	0.0886004	0.126045	-0.242356	-0.230234	0.307616	-0.559059	3.24608	3.40343	2.89927
Ghitm	-0.0190438	0.204243	-0.215861	0.19405	0.551763	0.254428	1.50318	1.54661	1.24186
Gpx4	0.0643721	0.118542	-0.203015	0.0306347	0.107132	-0.128253	0.604243	0.632629	0.289046
Gss	0.050211	0.19066	-0.280513	-0.0480633	0.169316	-0.26491	0.488175	0.575032	0.349529
Hax1	-0.0308943	0.0892362	-0.0628368	0.382463	0.554585	0.236836	1.36271	1.46696	1.19034
Hebp1	0.0830607	0.293031	-0.482925	0.110662	0.164915	-0.00858322	0.570877	0.663686	0.351858
Herpud1	-0.0185042	0.228264	-0.249274	0.537337	0.891234	0.720211	3.06412	3.17404	3.11346
Hspa5	0.217587	0.0766493	-0.353566	-0.130901	-0.345516	-0.535559	3.28791	3.08955	2.90763
Il6	0.0449507	0.176742	-0.254937	2.33486	2.32398	2.42841	1.38305	1.07218	1.12376
Irf7	-0.0105391	0.401981	-0.543808	1.46373	0.177163	0.403143	1.65471	0.987912	1.26066
Lonp1	0.0775393	0.160673	-0.274085	0.476879	0.607689	0.325755	1.49433	1.45855	1.09098
Mars2	0.0717631	-0.12575	0.0461026	0.611985	0.742688	0.364628	1.39812	1.1602	1.13047
Mthfd2	0.134324	0.203799	-0.413702	0.807195	1.00456	0.957817	1.43255	1.26761	1.12918
Myc	0.132743	0.177449	-0.371942	0.460668	0.336456	0.0369662	0.620294	0.527483	0.232201
Nars	0.0747136	0.094354	-0.185637	0.361629	0.395254	0.141905	1.35514	1.25952	1.09652
Nfe2l2	0.0657994	0.0138745	-0.0836429	0.797207	0.763396	0.485763	1.2208	0.963655	0.985067
Nmrk2	0.19581	-0.275998	0.040898	-1.65339	0.9388	-1.01389	0.239412	1.3877	0.652496
Nupr1	0.13899	0.119582	-0.299656	0.346275	0.179134	-0.268507	3.25166	3.21297	2.85431
Oma1	0.00166949	0.253187	-0.30935	-0.337737	-0.0486133	-0.355328	0.841671	0.745006	0.929021
P2rx3	0.228557	0.172107	-0.511208	0.703159	-0.671013	0.632649	0.595407	1.69893	1.31641
Pck2	0.125254	0.122191	-0.284697	0.740584	0.769583	0.452168	1.62777	1.58054	1.34647
Phgdh	0.137767	0.227731	-0.45639	0.331294	0.328383	0.280927	1.30082	1.28913	1.01598
Polr3gl	0.11328	0.159166	-0.318912	-0.410246	-0.386309	-0.452882	0.139294	0.237101	-0.0502755
Psat1	0.229758	0.0770363	-0.37237	1.12621	0.79031	0.590831	2.00332	1.84373	1.49486
Psph	0.155692	0.046504	-0.228901	0.277301	0.0112103	-0.156974	0.996003	0.887119	0.612891
Pstk	0.274287	0.076464	-0.441883	0.081494	-0.229694	-0.525022	1.04678	0.786918	0.59687
Pycr1	0.0571011	0.122509	-0.199255	0.456449	0.522468	0.162479	1.09978	1.05712	0.798999
Rcc2	0.0646115	0.0504618	-0.122491	0.570173	0.382884	0.253661	0.518681	0.487451	0.246237
Rhbdd1	0.1269	0.0857477	-0.239876	0.480383	0.105481	-0.0104138	1.25728	1.07163	0.940927
Sars	-0.0412546	0.142452	-0.113394	0.198857	0.217482	0.0809808	1.60771	1.46024	1.33208
Scly	0.118361	0.0602456	-0.197839	0.331202	0.384704	-0.00968678	0.705977	0.760672	0.697602
Sephs1	0.034215	0.108072	-0.15487	0.208077	-0.0361865	-0.32125	0.657004	0.564072	0.386853
Sepsecs	-0.161688	0.259746	-0.138039	-0.221375	0.357706	-0.0023584	0.540033	0.749231	0.93364
Sesn2	0.212196	0.09235	-0.366904	1.35201	1.1819	0.906702	2.25859	2.07224	1.86633
Shmt2	0.156303	0.144602	-0.358183	1.06547	1.15253	0.765404	1.78423	1.6982	1.25796
Slc1a4	0.203192	0.102244	-0.367145	0.0641341	-0.217223	-0.239322	2.37138	2.25644	1.91411
Slc1a5	-0.0096537	0.29631	-0.360917	0.704337	1.31664	0.702768	2.02565	2.2359	1.81689
Slc38a2	0.0771085	-0.00370239	-0.0775565	0.315468	0.0643006	-0.0928658	1.06099	0.865972	0.873329
Slc3a2	-0.0159618	0.0967099	-0.0867053	0.908742	1.2901	1.08824	3.74631	3.91867	3.71778
Slc6a9	-0.101096	-0.151203	0.223023	0.120859	-0.0518035	-0.229391	2.46893	2.52194	2.08592
Slc7a1	0.135533	0.149758	-0.336213	0.610162	0.512598	0.392498	1.58852	1.42375	1.31432
Slc7a11	0.139728	0.0106776	-0.166706	0.939905	0.46901	0.00893414	3.18979	2.15459	2.88469
Slc7a3	-0.140799	0.175814	-0.0538203	0.333608	0.0126674	-0.26392	0.350627	0.155098	0.178749
Slc7a5	0.0586539	0.117277	-0.19459	1.152	1.20048	1.00766	1.88045	1.70105	1.60902
Sphk2	0.120317	0.233681	-0.439881	-0.232172	-0.208766	-0.502326	1.08873	0.623075	0.460646
Sqstm1	0.152527	0.116436	-0.313958	0.280684	0.0501962	-0.174991	2.12843	1.95435	1.64729
Tfcp2l1	-0.369072	-0.257854	0.47445	0.690023	1.57976	1.48004	0.995452	1.68519	1.60173
Trib3	0.131668	-0.0560826	-0.0853315	1.33554	1.12114	1.13368	2.92622	2.82782	2.7111
Txnrd1	0.114236	-0.022913	-0.0995023	0.609178	0.51388	0.318547	1.39308	1.28035	1.07977
Vegfa	0.177939	-0.000454456	-0.202492	0.971667	0.470546	0.361603	1.79578	1.5864	1.39205
Xbp1	0.140472	0.24216	-0.484041	0.607358	0.2178	0.0199864	1.37808	1.25932	0.859109
Xpot	-0.00892776	0.167644	-0.179603	0.29017	0.566126	0.331494	1.64469	1.68501	1.45207
		#REF!	#REF!	#REF!	#REF!	#REF!	#REF!	#REF!	#REF!

## Sheet: Heatmap
rows	uninf	uninf2	uninf3	Toxo1	Toxo2	Toxo3	tun1	tun2	tun3
Fgf19	-1.96173	-0.441221	0.0346631	-0.269024	0.460616	-0.704077	1.37603	1.02611	0.478631
Eif2s2	-1.20344	-0.801699	0.0495912	-0.641668	-0.390634	-0.262517	1.842	1.37074	0.0376278
Tfcp2l1	-1.5607	-1.42124	-0.50294	-0.232616	0.883101	0.758052	0.150386	1.0153	0.910648
Cth	-1.16875	-1.3274	-1.1498	0.269303	0.117399	0.0408344	1.15142	1.03615	1.03085
Chac1	-1.0544	-1.38916	-1.18079	0.401425	0.235792	-0.121568	1.1964	1.14703	0.765265
Mars2	-0.96034	-1.3194	-1.00699	0.0217477	0.259357	-0.427932	1.45088	1.01836	0.964318
Trib3	-0.979577	-1.13198	-1.15573	-0.00233773	-0.176372	-0.166199	1.2889	1.20902	1.11428
Cdkn1a	-0.960538	-1.13571	-1.19602	-0.174328	0.0184177	-0.119389	1.01883	1.38849	1.16025
Slc7a5	-1.15187	-1.07594	-1.47987	0.26422	0.327008	0.0772671	1.2077	0.975348	0.856143
Sesn2	-0.915393	-1.0442	-1.53777	0.309608	0.126778	-0.168984	1.28394	1.08366	0.862362
Nfe2l2	-1.07121	-1.17957	-1.38308	0.455164	0.384604	-0.19479	1.33916	0.802523	0.847208
Shmt2	-0.944072	-0.959954	-1.6424	0.289968	0.408148	-0.117316	1.26557	1.1488	0.551255
Mthfd2	-0.96191	-0.848736	-1.85464	0.134196	0.4557	0.37956	1.1529	0.884221	0.658713
Pck2	-0.868408	-0.872882	-1.46701	0.0300798	0.0724226	-0.391058	1.32552	1.25656	0.914774
Asns	-0.863998	-0.938898	-1.36997	0.0766089	-0.135938	-0.341145	1.37867	1.248	0.946669
Slc7a1	-0.768454	-0.746931	-1.4822	-0.0503442	-0.197957	-0.379668	1.4299	1.18062	1.01504
Pycr1	-0.863146	-0.720569	-1.42195	0.00736061	0.15127	-0.633442	1.40972	1.31671	0.754059
Lonp1	-0.84279	-0.709205	-1.4078	-0.201107	0.00908753	-0.443942	1.43379	1.3763	0.785669
Slc1a5	-1.05605	-0.726147	-1.43479	-0.286198	0.374009	-0.28789	1.13848	1.36519	0.913395
Scly	-0.568445	-0.734919	-1.47421	0.0412437	0.194501	-0.935242	1.1148	1.27147	1.09081
Vegfa	-0.752458	-0.996442	-1.27276	0.333097	-0.352269	-0.501267	1.46021	1.17385	0.908045
Txnrd1	-0.823758	-1.06827	-1.20481	0.0586323	-0.111267	-0.459509	1.45618	1.2552	0.897602
Psat1	-0.776263	-0.962931	-1.51223	0.319444	-0.0911142	-0.334932	1.39152	1.19645	0.770047
Eif4ebp1	-0.66459	-1.02693	-1.4472	0.349201	-0.00750673	-0.535771	1.40039	1.25956	0.672853
Irf7	-0.885866	-0.327454	-1.60773	1.1098	-0.631781	-0.325881	1.36831	0.465698	0.83491
Fgf21	-0.389661	-0.531814	-1.22312	1.66384	-1.21728	0.666017	1.10241	-0.316097	0.24571
Rcc2	-0.869235	-0.928425	-1.6519	1.24558	0.462134	-0.07842	1.03019	0.899553	-0.109476
Myc	-0.35556	-0.206169	-2.04202	0.74024	0.325171	-0.675608	1.27365	0.963511	-0.0232106
Eif2ak1	0.71835	0.689249	-1.33065	0.537986	-0.637537	-1.45039	1.37753	0.565721	-0.470251
Afg3l2	0.542607	0.209943	-1.45157	1.07583	-0.59532	-1.24423	1.39773	0.551527	-0.486517
Slc7a3	-1.0682	0.442234	-0.653258	1.19501	-0.336072	-1.65556	1.2762	0.343406	0.456237
Atf6	-0.654274	-0.390689	-1.3475	-0.270369	-0.387037	-0.731079	1.48127	1.21197	1.08771
Arhgef2	-0.657888	-0.463637	-1.31661	-0.393786	-0.269584	-0.691087	1.40558	1.40429	0.982725
Phgdh	-0.608759	-0.455482	-1.62105	-0.279036	-0.283995	-0.364849	1.37279	1.35289	0.887501
Xbp1	-0.544098	-0.376775	-1.57171	0.224144	-0.416858	-0.742353	1.49234	1.29692	0.638392
Eprs	-0.699989	-0.397929	-1.21631	-0.173393	-0.357479	-0.905437	1.61448	1.01038	1.12569
Ddr2	-0.651286	-0.540255	-1.33306	-0.100236	-0.213179	-0.866229	1.52575	1.09958	1.07892
Slc7a11	-0.703676	-0.801284	-0.935451	-0.0984513	-0.454619	-0.802603	1.60328	0.820294	1.37251
Slc38a2	-0.574759	-0.749732	-0.909641	-0.0586607	-0.602491	-0.942789	1.55555	1.13329	1.14922
Rhbdd1	-0.552393	-0.628847	-1.23381	0.104326	-0.592186	-0.807501	1.54769	1.20277	0.959949
Ern1	-0.719562	-0.706337	-1.16292	-0.218388	-0.448848	-0.597017	1.47711	1.29014	1.08582
Aldh1l2	-0.54039	-0.792526	-1.11571	-0.115313	-0.631745	-0.656543	1.42289	1.30458	1.12476
Xpot	-0.914156	-0.6732	-1.14707	-0.505997	-0.129418	-0.449605	1.34243	1.39745	1.07957
Ghitm	-0.898128	-0.565902	-1.19097	-0.581067	-0.0488294	-0.491233	1.36677	1.4314	0.977962
Hax1	-0.999314	-0.801702	-1.05186	-0.31935	-0.036213	-0.558903	1.29313	1.46462	1.00959
Nars	-0.758844	-0.724634	-1.21232	-0.259093	-0.200524	-0.641809	1.47141	1.30487	1.02095
Eif3c	-0.834971	-0.784926	-1.20431	-0.26902	-0.146907	-0.518975	1.41311	1.42233	0.923676
Slc3a2	-0.97008	-0.903647	-1.01179	-0.424863	-0.200009	-0.319026	1.2482	1.34983	1.23138
Herpud1	-0.905684	-0.732693	-1.06746	-0.516024	-0.267932	-0.387824	1.25532	1.33238	1.28991
Gclm	-0.797898	-0.498687	-0.876253	-0.921405	-0.110261	-0.673653	1.38948	1.19698	1.2917
Cbs	-0.702765	-0.362954	-1.16873	-0.720248	-0.248202	-0.637178	1.23872	1.52886	1.0725
Gdf15	-0.552362	-0.529776	-0.751982	-0.744671	-0.42026	-0.943005	1.35211	1.44702	1.14293
Gclc	-0.688068	-0.529376	-0.769242	-0.631289	-0.498764	-0.852663	1.45803	1.27711	1.23426
Slc6a9	-0.716704	-0.758155	-0.448567	-0.533084	-0.675925	-0.822839	1.40943	1.45328	1.09257
Slc1a4	-0.411974	-0.499855	-0.908484	-0.533032	-0.777968	-0.797207	1.47555	1.37549	1.07748
Hspa5	-0.419944	-0.505096	-0.765027	-0.630495	-0.760163	-0.874984	1.4351	1.31526	1.20535
Eif2ak3	-0.513684	-0.450434	-0.794734	-0.422398	-0.660809	-1.0606	1.53609	1.15337	1.2132
Sars	-0.829285	-0.568442	-0.931715	-0.488354	-0.461908	-0.655725	1.51206	1.30267	1.1207
Cebpb	-0.744932	-0.826746	-0.800124	-0.488707	-0.493823	-0.615912	1.35881	1.34548	1.26595
Nupr1	-0.59275	-0.605248	-0.875235	-0.459259	-0.566897	-0.855174	1.41179	1.38687	1.1559
Ddit3	-0.639951	-0.721344	-0.942514	-0.417512	-0.561867	-0.66311	1.46103	1.36342	1.12185
Sqstm1	-0.512075	-0.5493	-0.993224	-0.379889	-0.617622	-0.849888	1.52594	1.34639	1.02967
P2rx3	-0.304464	-0.377842	-1.26608	0.312471	-1.47381	0.220815	0.172405	1.60687	1.10964
Extl1	-1.13825	0.210164	-1.41341	-0.012736	-0.956056	0.0855078	0.842272	1.50219	0.880319
Oma1	-0.361111	0.118461	-0.954137	-1.00826	-0.456986	-1.0418	1.24053	1.05622	1.40708
Atf5	-0.327225	-0.0121839	-1.28009	-0.784915	-0.469145	-0.858815	1.34049	1.30299	1.0889
Eif2ak2	-0.947348	-0.254249	-0.853138	-0.217395	-0.0503885	-1.26358	1.39333	0.697571	1.4952
Sepsecs	-0.995561	0.00549416	-0.939388	-1.13734	0.238185	-0.617098	0.671276	1.1682	1.60624
Ankrd1	-0.152703	-0.0209557	-0.385714	-1.17209	-0.681914	-1.2213	1.25674	1.40157	0.976374
Aars	-0.847798	0.174501	-0.277136	-1.03129	-0.548116	-0.992868	1.23509	1.72783	0.559792
Nmrk2	0.147082	-0.352372	-0.0169078	-1.81047	0.933605	-1.1335	0.193238	1.40881	0.630526
Gss	-0.283691	0.177505	-1.3697	-0.606397	0.107416	-1.31846	1.15446	1.43968	0.699188
Gpx4	-0.356183	-0.170657	-1.27196	-0.47173	-0.209733	-1.0159	1.49282	1.59004	0.413303
Hebp1	-0.327916	0.292355	-1.99989	-0.246378	-0.0861098	-0.59864	1.11314	1.3873	0.466134
Ccnd2	-0.798191	0.626797	-1.82094	0.432602	-0.133708	-0.639967	0.281898	1.67989	0.371617
Pstk	0.163652	-0.199482	-1.15099	-0.190249	-0.76148	-1.3036	1.58168	1.10466	0.755801
Dnajc15	-0.0256535	0.00530662	-1.27478	0.0448435	-0.824579	-1.2332	1.60673	1.11777	0.583563
Sphk2	-0.012657	0.200967	-1.0683	-0.676887	-0.632781	-1.18597	1.81222	0.934742	0.628659
Psph	-0.299596	-0.545017	-1.16404	-0.0262562	-0.624347	-1.00237	1.58916	1.34442	0.728044
Atf4	-0.187441	-0.461345	-0.908099	-0.26429	-0.897271	-1.05381	1.57091	1.2607	0.940647
Sephs1	-0.38752	-0.161176	-0.966989	0.145297	-0.603272	-1.47688	1.52108	1.23628	0.693175
Eif2s1	-0.131444	-0.3637	-1.0897	0.582397	-0.654192	-1.43216	1.67144	0.861346	0.556013
Eif2ak4	0.307748	0.229921	-0.924271	-0.357762	-0.453622	-1.6939	1.51232	1.21722	0.162344
Disc1	0.79278	0.0356554	-0.357463	-0.903348	-0.553369	-1.78195	1.1349	1.21879	0.414008
Polr3gl	0.783828	0.946548	-0.748809	-1.07269	-0.98781	-1.22389	0.876078	1.22292	0.203829
Il6	-1.09544	-0.96841	-1.3845	1.11176	1.10126	1.20193	0.194321	-0.10532	-0.0556014
Gadd45a	-0.975671	-0.697032	-1.5164	1.15466	1.17001	1.21266	0.0352209	-0.104293	-0.279148
Atf3	-0.988569	-0.95432	-1.05672	1.33907	1.20352	1.24176	-0.242036	-0.216745	-0.325956
Aldh18a1	-0.964106	0.0581433	-1.54502	0.293577	1.82039	0.797503	-0.25583	0.425687	-0.630344
Efhd2	0.567433	1.04118	-0.309658	0.910643	1.15614	-0.165164	-0.681684	-0.68162	-1.83727

## Sheet: Clusters
col	cluster
Fgf19	6
Eif2s2	6
Tfcp2l1	6
Cth	6
Chac1	6
Mars2	6
Trib3	6
Cdkn1a	6
Slc7a5	6
Sesn2	6
Nfe2l2	6
Shmt2	6
Mthfd2	6
Pck2	6
Asns	6
Slc7a1	6
Pycr1	6
Lonp1	6
Slc1a5	6
Scly	6
Vegfa	6
Txnrd1	6
Psat1	6
Eif4ebp1	6
Irf7	5
Fgf21	5
Rcc2	5
Myc	5
Eif2ak1	5
Afg3l2	5
Slc7a3	5
Atf6	4
Arhgef2	4
Phgdh	4
Xbp1	4
Eprs	4
Ddr2	4
Slc7a11	4
Slc38a2	4
Rhbdd1	4
Ern1	4
Aldh1l2	4
Xpot	4
Ghitm	4
Hax1	4
Nars	4
Eif3c	4
Slc3a2	4
Herpud1	4
Gclm	4
Cbs	4
Gdf15	4
Gclc	4
Slc6a9	4
Slc1a4	4
Hspa5	4
Eif2ak3	4
Sars	4
Cebpb	4
Nupr1	4
Ddit3	4
Sqstm1	4
P2rx3	4
Extl1	4
Oma1	4
Atf5	4
Eif2ak2	4
Sepsecs	4
Ankrd1	4
Aars	4
Nmrk2	4
Gss	3
Gpx4	3
Hebp1	3
Ccnd2	3
Pstk	3
Dnajc15	3
Sphk2	3
Psph	3
Atf4	3
Sephs1	3
Eif2s1	3
Eif2ak4	3
Disc1	3
Polr3gl	3
Il6	1
Gadd45a	1
Atf3	1
Aldh18a1	1
Efhd2	2
