# Supplementary material for: Mitochondria protect against an intracellular pathogen by restricting access to folate
Source: Science. Author manuscript; Available in PMC 2025 Sep 30. (PMC12483063; doi:10.1126/science.adr6326)
Supplement: SupplementaryTableS3 [file NIHMS2109554-supplement-SupplementaryTableS3.xlsx]

## Sheet: Sheet1
	Column1	Column2	Column3
	Human gene	primer	sequence
	DLOOP	mtDNA_Forward	ACCTGTGATCCATCGTGATGT
		mtDNA_Reverse	GCCCATAACACTTGGGGGTA
	mt_ND1	mtDNA_Forward	CCC TAA AAC CCG CCA CAT CT
		mtDNA_Reverse	GAG CGA TGG TGA GAG CTA
	mt_ND2	mtDNA_Forward	TGTTGGTTATACCCTTCCCGTACTA
		mtDNA_Reverse	CCTGCAAAGATGGTAGAGTAGATGA
	mt_ND6	mtDNA_Forward	GCCCCTTCGCCCTATTCTTC
		mtDNA_Reverse	TCAGGGGAGAGTGCGTCATA
	mt_CTYB	mtDNA_Forward	TATCCGCCATCCCATACATT
		mtDNA_Reverse	GGTGATTCCTAGGGGGTTGT
	mt_CO1	mtDNA_Forward	CGCCGACCGTTGACTATTCT
		mtDNA_Reverse	TGCCTAGGACTCCAGCTCAT
	RUNX2	nuclearDNA_Forward	CGC ATT CCT CAT CCC AGT ATG
		nuclearDNA_Forward	AAA GGA CTT GGT GCA GAG
	TWINKLE	Forward	GAGCCGCTTTCCAGACCTCAAT
		Reverse	GTCGTCTTTCCACTGCCTGTTG
	TFAM	Forward	GTGATTCACCGCAGGAAAAGC
		Reverse	GTGCGACGTAGAAGATCCTTTC
	mt_ND1	Forward	CCACCTCTAGCCTAGCCGTTTA
		Reverse	GGGTCATGATGGCAGGAGTAAT
	mt_ND2	Forward	CATATACCAAATCTCTCCCTC
		Reverse	GTGCGAGATAGTAGTAGGGTC
	mt_ND6	Forward	GTAGGATTGGTGCTGTGG
		Reverse	GGATCCTCCCGAATCAAC
	mt_CYTB	Forward	ACCCCCTAGGAATCACCTCC
		Reverse	GCCTAGGAGGTCTGGTGAGA
	mt_CO1	Forward	CGCCGACCGTTGACTATTCT
		Reverse	CGGCTCGAATAAGGAGGCTT
	CYC1	Forward	GAGCACGACCATCGAAAACG
		Reverse	CGATATGCCAGCTTCCGACT
	SDHB	Forward	TGGGGCCTGCAGTTCTTATG
		Reverse	ATGGTGTGGCAGCGGTATAG
	POLG	Forward	TTTCCTTTGACCGAGCTCAT
		Reverse	GCCTCTTCTGGCTTTCCTCT
	NRF2	Forward	CAACTACTCCCAGGTTGCCC
		Reverse	AGTGACTGAAACGTAGCCGAA
	PGC1a	Forward	AGCCTCTTTGCCCAGATCTT
		Reverse	GGCAATCCGTCTTCATCCAC
	ASNS	Forward	ATCACTGTCGGGATGTACCC
		Reverse	TGATAAAAGGCAGCCAATCC
	MTHFD2	Forward	GTATTCCATGTTACCGGCTACTC
		Reverse	TTCCAGCCACAACCACATT
	SHMT2	Forward	CCCTTCTGCAACCTCACGAC
		Reverse	TGAGCTTATAGGGCATAGACTCG
	ACTIN	Forward	GGACCTGACTGACTACCTCAT
		Reverse	CGTAGGACAGCTTCTCCTTAAT
	SLC19A1	Forward	GAGAGCTTCATCACCCCCTA
		Reverse	GGCCAGGTAGGAGTACGACA
	sgATF4_1	Forward	caccgCCAACAACAGCAAGGGTGAG
		Reverse	AAACCTCACCCTTGCTGTTGTTGGc
	sgATF4_2	Forward	caccgTCACCCTTGCTGTTGTTGGA
		Reverse	AAACTCCAACAACAGCAAGGGTGAc
	sgMTHFD2_1	Forward	CACCGCTGGAAGGTCAAAAAACGT
		Reverse	AAACACGTTTTTTGACCTTCCAGC
	sgMTHFD2_2	Forward	CACCGCTCGCGGCAGTTCGGTAAGA
		Reverse	AAACTCTTACCGAACTGCCGCGAGC
	sgSHMT2_1	Forward	CACCGGAGAAGGACAGGCAGTGTCG
		Reverse	AAACCGACACTGCCTGTCCTTCTCC
	sgSHMT2_2	Forward	CACCGGTAGACGGCCAGGTTGGCTG
		Reverse	AAACCAGCCAACCTGGCCGTCTACC
	sg_SHMT1_1	Forward	caccgGTACACAGCAAAGTTTGCAG
		Reverse	aaacCTGCAAACTTTGCTGTGTACc
	sg_SHMT1_2	Forward	caccgGAAGGAGAGTAACCGGCAGA
		Reverse	aaacTCTGCCGGTTACTCTCCTTCc
	sg_SLC19A1_1	Forward	caccgTGCGCGGGTCTA CAACGGCG
		Reverse	aaacCGCCGTTGTAGACCCGCGCAc
	MTHFD2_OE	Forward/xho1	GGTGGTctcgagGCCACCATGGCTGCGACTTCTCTAATGTCTGCTTTGGCTGC
		Reverse/ecor1	TAAGCAgaattcTTAATTAGTGGCTACCCCAAGCTCTTTAGACTTCAGC
	RRM1	Forward	AAAGGAAGAGCAGCGTGCCAGA
		Reverse	ACCTCATCCAGACCAGGACACT
	RRM2	Forward	CTGGCTCAAGAAACGAGGACTG
		Reverse	CTTCCTCCGATGGTTTGTGTAC
	RRM2b	Forward	ACTTCATCTCTCACATCTTAGCCT
		Reverse	AAACAGCGAGCCTCTGGAACCT
	UMPS	Forward	GCCTCCTTATTGCGGAAATGAGC
		Reverse	CTGGTTTCATGCTTACTCGGGAG
	GART	Forward	GCACATCTCTGCCTGTTTGGCT
		Reverse	CATGGAACACCTCCAGTCCTAG
	PPAT	Forward	GCGATTGAAGCACCTGTGGATG
		Reverse	CGGTTTTTACACAGCACCTCCAC
	DCK	Forward	AGTGGTTCCTGAACCTGTTGCC
		Reverse	GACCATCGTTCGGTTTCTCATAC
	TK1	Forward	AGCACTTCTGCACACATGACC
		Reverse	CTCGCAGAACTCCACGATGTCA
	TK2	Forward	GGATCTTGAGGAACATGGACGTG
		Reverse	CAGCGGAATGACCTTCTCCTCT
	DGUOK	Forward	TGGGAAAGTCCACGTTTGTGAA
		Reverse	AATGTGTAGGACCATCGTGCTG
	IRF7	Forward	CCACGCTATACCATCTACCTGG
		Reverse	GCTGCTATCCAGGGAAGACACA
	IRF9	Forward	CCACCGAAGTTCCAGGTAACAC
		Reverse	AGTCTGCTCCAGCAAGTATCGG
	ISG15	Forward	CTCTGAGCATCCTGGTGAGGAA
		Reverse	AAGGTCAGCCAGAACAGGTCGT
	IFITM1	Forward	GGCTTTCATAGCATTCGCCTACTC
		Reverse	AGATGTTCAGGCACTTGGCGGT
	IFI44L	Forward	TGCACTGGGCAGATGCTGCG
		Reverse	TCATTGCGGCACACCAGTACAG
	eIF2a S51A	Forward	GCCGGGGCTAAGTTGTAG
		Reverse	CTGACTCTTGTGACCAAAGTTACG
	mouse gene	primer	sequence
	Atf3	Forward	CGAAGACTGGAGCAAAAT
		Reverse	AGGTTAGCAAAATCCTCAAATAC
	Mthfd2	Forward	GGATTTTGAAGGAGTCAAGAA
		Reverse	TGGTCTTAGCACTTTCTTTG
	Shmt2	Forward	GCTACATGTCTGATGTCAAG
		Reverse	GTTTGGGGATTGAGGTTATAG
	Hprt	Forward	TCCTCCTCAGACCGCTTTT
		Reverse	CATAACCTGGTTCATCATCGC
	Toxoplasma gene	primer	sequence
	Sag1	Forward	CTGATGTCGTTCTTGCGATGTGGC
		Reverse	GTGAAGTGGTTCTCCGTCGGTGT
	KillerRed_EcoR1	Forward	cattatGAATTCATGGGTTCAGAGGGCG
	KillerRed_NsiL	Reverse	cattatATGCATCAATTGTTAATCCTCGTCGCTACCG
	DHFR-TS_Tg249180_MfeI	Forward	cattatCAATTGATGCAGAAACCGGTGTGTC
	DHFR-TS_Tg249180_AvrII	Reverse	cattatCCTAGGGACAGCCATCTCCATCTGGATTC
	TUB8_F_ApaI	Forward	ctataGGGCCCCCGGGCCCCCCC
	LoxP_R_stop_MfeI	Reverse	ctataCAATTGTTAATAACTTCGTATAATGTATGCTATACGAAG
